# Supplementary material for: Hypoxia-induced macropinocytosis represents a metabolic route for liver cancer
Source: Nat Commun. 2022 Feb 17;13:954. doi: 10.1038/s41467-022-28618-9 (PMC8854584; doi:10.1038/s41467-022-28618-9)
Supplement: Supplementary file 3 — Source Data [file 41467_2022_28618_MOESM3_ESM.zip]

Archive with 26 entries (26 files):
- Source data file/Figure 1 Source Data File.xlsx
- Source data file/Figure 2 Source Data File.xlsx
- Source data file/Figure 3 Source Data File.xlsx
- Source data file/Figure 4 Source Data File.xlsx
- Source data file/Figure 5 Source Data File.xlsx
- Source data file/Figure 6 Source Data File.xlsx
- Source data file/Figure 7 Source Data File.xlsx
- Source data file/Mass Spectrometry Raw Data.xlsx
- Source data file/Supplementary Figure 1 Source Data File.xlsx
- Source data file/Supplementary Figure 10 Source Data File.xlsx
- Source data file/Supplementary Figure 11 Source Data File.xlsx
- Source data file/Supplementary Figure 12 Source Data File.xlsx
- Source data file/Supplementary Figure 13 Source Data File.xlsx
- Source data file/Supplementary Figure 14 Source Data File.xlsx
- Source data file/Supplementary Figure 15 Source Data File.xlsx
- Source data file/Supplementary Figure 16 Source Data File.xlsx
- Source data file/Supplementary Figure 17 Source Data File.xlsx
- Source data file/Supplementary Figure 18 Source Data File.xlsx
- Source data file/Supplementary Figure 2 Source Data File.xlsx
- Source data file/Supplementary Figure 3 Source Data File.xlsx
- Source data file/Supplementary Figure 4 Source Data File.xlsx
- Source data file/Supplementary Figure 5 Source Data File.xlsx
- Source data file/Supplementary Figure 6 Source Data File.xlsx
- Source data file/Supplementary Figure 7 Source Data File.xlsx
- Source data file/Supplementary Figure 8 Source Data File.xlsx
- Source data file/Supplementary Figure 9 Source Data File.xlsx
