# Supplementary material for: Hypoxia-induced macropinocytosis represents a metabolic route for liver cancer
Source: Nat Commun. 2022 Feb 17;13:954. doi: 10.1038/s41467-022-28618-9 (PMC8854584; doi:10.1038/s41467-022-28618-9)
Supplement: Supplementary file 3 — Source Data [file 41467_2022_28618_MOESM3_ESM.zip › Source data file/Figure 1 Source Data File.xlsx]

## Sheet: Fig. 1a
Figure 1a
Relative macropinocytic index
MIHA		THLE3		97L		PLC		Hep3B
21% O2	1% O2	21% O2	1% O2	21% O2	1% O2	21% O2	1% O2	21% O2	1% O2
2.72044	1.20019	0.593892	1.34	0.697808	4.88901	1.33881	11.7468	1.74746	5.14067
1.71908	1.48219	0.520785	0.494765	1.57768	6.79027	0.705622	11.2158	1.13922	2.75915
0.074574	0.437644	0.710693	1.08178	0.738054	4.99343	1.34406	7.54985	1.95435	3.75849
0.298572	1.16635	1.41926	0.736359	1.30391	4.51626	0.444591	5.53143	0.707962	3.61311
0.187337	0.703873	1.34817	2.52282	1.53426	6.57223	0.650781	16.1872	0.5334	2.42775
1.0824	1.71424	1.4072	0.542133	0.604444	5.00382	1.51614	10.7874	0.763882	2.71347
0.0673386	2.06924	0.62225	0.208481	0.543845	23.575	0.746989	6.83845	0.818313	3.7338
1.61609	0.84961	2.68703	1.04975	0.272213	14.9372	1.42108	5.50975	0.849376	2.35246
0.913616	1.31045	2.13791	0.550784	0.112677	6.73914	2.1906	6.22243	0.486029	24.8772
1.32056	1.08489	0.333118	0.349538	2.18417	21.6115	0.699327	8.13199	0.562818	16.0966
0.699202	1.18172	1.11854	0.882222	0.112886	20.9812	0.632299	3.50496	0.173481	17.1999
3.49308	1.65188	0.0986902	2.23647	0.929708	8.37791	1.09685	5.76183	3.60117	21.3356
0.479533	0.717986	0.0989752	0.233131	2.38835	4.70686	0.212861	9.2549	0.743361	17.6592
0.189246	0.118411	0.903488	0.0531756	1.3382	9.42566	2.12713	12.4115	0.582339	17.195
0.562098	0.545533	0.92004	2.3274	0.848177	8.89342	0.755969	18.8445	0.384082	14.2124
0.576838	1.83376	0.253836	0.552714	0.147059	8.43819	1.29354	13.5515	0.728382	12.8231
		1.52797	1.30921	1.95843	7.05916	0.85188	10.1819	1.27165	7.4002
		0.382676	1.31401	0.708128		1.72021	9.19616	0.952717	6.25786
		1.91547	1.51205			0.533342	5.61648	1.46509	7.45171
			0.229463			0.537473	5.44424	2.09052	16.328
						0.618257	6.91759	0.652366	11.9873
						0.562191	4.13788	0.241932	7.49124
							3.21212	0.206405	4.45333
								0.592548	8.86902
								1.75302	11.2836
								1.14586	10.1647
								0.852264
Relative DQ-FITC-BSA area
MIHA		THLE3		97L		PLC		Hep3B
21% O2	1% O2	21% O2	1% O2	21% O2	1% O2	21% O2	1% O2	21% O2	1% O2
0.699466	1.08863	0.79697	0.615774	1.1304	2.82852	1.81481	1.49281	0.685456	2.42306
1.16077	1.08018	0.326776	1.70782	0.638934	2.99993	0.956498	4.27599	1.88992	2.6205
1.45097	0.212608	2.29923	1.18235	1.19559	1.01113	0.910961	4.97661	1.36925	3.13028
0.978652	1.98314	0.247341	2.24228	1.46874	3.13544	0.407976	1.70569	0.668204	5.24803
1.30087	1.79564	0.50033	1.33015	0.566335	4.05292	0.88216	3.74904	0.447157	4.0119
0.409273	1.68725	0.786986	0.545786	0.17962	8.26488	1.02759	4.53981	0.940013	3.63985
0.544422	0.748424	2.04237	1.15308	0.176581	8.36855	1.36218	14.5755	0.479713	12.4647
1.16604	2.24281	1.13189	1.13516	0.114097	9.06642	0.321954	8.99027	0.628424	12.5884
0.995681	1.74317	2.74314	1.68678	2.84234	13.5957	0.810065	7.09682	2.56903	9.95039
1.02165	2.19182	0.814822	2.30289	0.815913	13.4436	0.784889	8.24631	0.479294	16.9568
1.65949	0.0221959	0.333274	1.18124	1.87145	5.98558	2.05498	5.64293	0.497479	10.4451
0.612723	0.184067	0.19462	1.49298	1.58225	9.36226	0.805125	16.9705	0.129399	20.4267
0.480933	1.06778	0.197473	2.08579	0.798152	10.634	0.626019	16.8239	0.767585	6.96325
0.913628	1.0337	0.0990214	2.10049	0.575877	18.3419	0.285693	24.7859	3.09921	16.4775
1.06475	0.0945279	2.48575	0.499574	1.68981	18.2906	1.94909	16.8659	0.349868	5.43382
1.26178	1.1476	1.18693	0.504363	0.353917	14.1216	1.2094	8.59644	0.643653	2.76241
1.27892	0.564435	1.82946	3.93803			0.891538	4.50981	0.732187	10.2355
	0.684622	0.825779	0.093296			1.74006	6.12081	2.61244	4.53808
		0.691419	0.106401			0.966263	2.62006	0.830317	6.2294
		0.425615				1.03605	4.29094	1.37635	3.06528
		1.0408				0.594842	4.19933	0.099639	2.06668
						0.561848	3.27954	0.980097	7.03738
								1.20166	3.72401
								0.523656	2.75423

## Sheet: Fig. 1b
Figure 1b
Relative macropinocytic index
MIHA		THLE3		97L		PLC		Hep3B
1% O2 Ctrl	1% O2 EIPA	1% O2 Ctrl	1% O2 EIPA	1% O2 Ctrl	1% O2 EIPA	1% O2 Ctrl	1% O2 EIPA	1% O2 Ctrl	1% O2 EIPA
1.05924	1.87684	0.47	1.7	17.8777	2.4109	3.36543	0.620226	16.4807	1.8662
1.01509	1.53632	1.75	0.465	3.18194	2.28152	3.29351	0.281129	10.0792	0.642358
2.14753	1.11975	1.04	1.17	7.69235	2.37354	5.29226	0.235619	11.9772	0.620511
1.29278	1.55954	0	0.0606	4.78925	3.36266	3.5711	0.181294	11.7825	1.31732
1.0159	2.11378	1.25	1.08	5.3482	1.575	3.06629	0.367628	6.57815	1.94656
1.2626	1.07078	1.27	1.33	7.90727	2.99599	3.69755	0.194658	19.7302	3.31384
1.61405	0.428751	1.21	2.6	7.82578	2.48525	3.66589	0.345	8.48039	1.53324
0.907621	1.61684	1.70294	0.835898	13.3547	2.63532	5.67919	0.807133	8.03071	2.16747
1.21081	1.3812	1.84827	0.304323	7.81154	2.0891	9.7677	0.141606	7.96575	2.94383
2.50434	1.39417	0.683097	0.250642	10.3052	0.089305	6.37158	0.617686	5.86957	2.0326
1.49975	0.543439	0.461509	0.245881	12.2997	1.25209	5.47685	0.1959	17.2944	2.57059
2.7276	1.00212	0.908677	0.927704	9.72121	0.854173	4.48059	0.341052	5.03488	2.31711
0.533937	0.430598	0.615807	0.669553	13.8845	1.18328	8.83386	0.619758	10.3979	1.94335
1.15665	1.25801	0.384392	0.304304	9.85908	1.17964	1.81905	1.00082	17.8779	2.07659
0.731604	0.256426	0.332464	0.664975	4.51706	3.45834	1.71693	1.68117	11.25	2.37273
0.145781	1.82568	0.236812	0.207874	10.8479	3.81099	3.43658	3.04432	7.7102	0.843581
0.630693		0.0195397	0.265423	12.5176	2.09802	9.8677	0.176073	9.69747	0.554065
1.0822		1.22342	0.176805	11.764	1.56402	8.50628	0.498018	6.09195	0.779766
		0.274249	0.412953	8.55641	3.09792	9.95483	0.641467	2.99436	0.731515
		0.347802	1.19107	6.91254	1.48449	13.4028	1.38596	8.03033	4.24461
				6.27966	2.68402			7.83969	0.304174
								13.2383	3.81672
								7.64606	2.55824
Relative FITC-BSA area
MIHA		THLE3		97L		PLC		Hep3B
1% O2 Ctrl	1% O2 EIPA	1% O2 Ctrl	1% O2 EIPA	1% O2 Ctrl	1% O2 EIPA	1% O2 Ctrl	1% O2 EIPA	1% O2 Ctrl	1% O2 EIPA
1.45833	0.84	0.698	1.39905	5.12112	1.17403	2.48692	1.03967	1.32239	0.648879
1.00902	1.39	0.666	0.690443	3.09901	1.48137	2.30096	0.460551	3.75486	2.01014
0.551327	1.46	1.79	2.50437	8.24106	0.770561	2.04368	0.394962	4.46195	0.640073
0.822381	0.691	0	0.258423	4.19799	0.545836	2.05344	0.303899	1.63871	0.473308
1.68306	0.092592	0.514	2.50437	1.73627	0.383488	2.29888	0.394962	2.28723	0.503826
0.78818	0.18861	2.21	0.236951	6.41766	1.09421	3.13417	0.29367	2.74408	1.72833
0.623677	0.706333	1.12	1.62644	6.15831	1.62003	2.17049	0.616246	1.36091	0.799665
1.4959	1.14561	0.414186	0.671633	3.80949	1.06294	6.0845	0.439647	2.2846	1.50726
0.271498	1.58742	0.303018	0.711207	5.66956	0.225683	1.94609	0.424703	4.50235	1.45217
0.901975	2.1686	1.26637	0.744209	6.83869	0.305482	5.08881	0.100819	5.57058	0.84484
0.140666	0.952246	0.26191	0.921339	7.83983	0.756257	6.64008	0.879313	4.54998	0.73544
1.05163	0.578096	1.03136	0.591075	5.9888	0.544656	5.05778	1.76151	6.74127	1.38943
0.308015	0.503013	0.535862	0.614026	9.19291	0.475885	9.16784	1.51736	7.41754	1.09937
1.26776	1.0668	1.81788	0.120489	4.19484	2.45835	1.64491	0.925184	4.18433	2.55919
1.21549	0.521439	0.080306	0.093486	5.18545	1.01506	2.68397	4.35117	4.92353	1.09103
1.6399	0.340261	0.100713	0.885839	6.81639	1.33032	2.43509	3.83889	8.25343	0.356633
1.41894		0.198054	0.05554	5.70214	1.87658	5.65632	2.09732	8.79977	0.018465
0.601996		2.02174	0.793078	2.61219	1.74667	7.52333	0.691317	3.88916	0.311688
		0.320744	0.528731	7.83008	1.89905	7.55337	0.464511	3.47025	0.320779
		0.553047		7.12481	1.57057	4.80869	2.52339	4.00325	2.41439
				8.03926	1.074			4.48517	1.33214
								4.02947	2.04004
								3.07207	0.53492

## Sheet: Fig. 1c
Figure 1c
Relative macropinocytic index
21% O2		1% O2
Ctrl	IPA-3	Ctrl	IPA-3
1.47643	0.747228	35.6102	3.81305
0.968076	0.513175	49.8839	0.698732
0.859564	0.32231	36.975	1.83234
2.65984	1.14826	24.8353	2.27859
0.019975	0.801021	33.8271	0.518296
0.016114	0.608578	31.2602	0.502355
1.42756	0.350974	3.67124	0.967516
0.717956	0.277647	6.65226	0.854553
1.78333	0.344902	6.48437	0.438609
0.747145	0.114169	2.83381	0.213524
1.18033	0.343346	11.7448	0.386166
0.644104	0.529342	6.43996	0.409174
0.499578	0.232337	9.00983	1.5847
0.930461	0.517004	15.6776	0.310147
0.596305	0.737286	3.87422	1.46906
0.97648	0.768476	10.5449	1.55709
1.05452	0.18903	6.07799	1.23338
1.42376	0.89819	7.70899	2.75167
0.765096	0.340912	10.3628	1.06514
1.25337	0.787713	7.7744	1.64502
Relative DQ-FITC-BSA area
21% O2		1% O2
Ctrl	IPA-3	Ctrl	IPA-3
0.891557	0.259045	4.41879	0.423771
0.718587	0.241282	2.03855	0.225383
1.29896	0.349932	3.04263	0.342255
1.10579	0.123972	3.22736	0.408762
0.985102	0.539568	2.77051	0.311862
0.800349	0.552943	7.84539	0.634942
0.85639	0.200252	2.17369	0.238505
1.43163	0.224876	1.78236	0.471748
0.722896	0.327454	3.55392	0.237226
0.644956	0.307078	3.40927	0.308917
1.31897	0.372738	8.3269	0.469608
1.22481	0.247696	11.4654	0.785378
0.887367	0.366465	10.1616	0.388314
1.124	0.312659	3.14051	0.649254
0.802827	0.651503	3.59239	1.21996
1.04858	0.338274	4.18361	0.64379
1.3019	0.434589	6.49236	0.649742
1.00478	0.541464	4.00609	1.04465
0.830542	0.653196	9.86905	0.778604

## Sheet: Fig. 1d
Figure 1d
Relative macropinocytic index
21% O2			1% O2
Ctrl	BafA1	CQ	Ctrl	BafA1	CQ
0.971408	0.287648	0.020853	1.72359	0.007919	0.262803
0.867286	0.029786	0.11477	2.82223	0.008199	0.421642
1.1504	0.060351	0.078587	2.10195	0.015717	0.276944
1.0109	0.07547	0.004626	3.15282	0.014211	0.689378
1.09032	0.616595	0.48372	5.89594	1.06856	0.983262
0.722262	0.380139	0.369137	5.96017	1.62887	1.0919
0.745163	0.481252	0.316479	5.39533	0.811619	2.06878
1.50919	0.237199	0.06171	7.41899	1.71733	1.59598
1.16665	0.149985	0.568672	4.00741	1.76893	1.24527
1.22349	0.126654	0.117192	6.27867	0.56997	1.27691
0.542919	0.14766	0.179863	7.10701	1.39476	1.13113
0.895605	0.404411	0.078902	6.91877	0.758381	1.44567
1.31597	0.523635	0.019831	6.70101	1.02563	3.2655
1.14008	0.570577	1.38276	11.1631	0.821266	1.17066
1.30147	0.930666	2.61194	7.14998	0.966526	1.73662
0.45001	0.102996	1.40636	3.03293	1.04595	2.1989
1.28334	0.012393	0.884363	8.35856	1.71067	1.02574
0.96541	1.14583		9.91109	1.47298	1.25359
0.648116	0.335531		6.30094	2.60744	3.08828
	1.09322			1.52101	1.43299
	0.448984			0.821272	1.03007
	1.16215			2.3236	0.127332
				1.3254	1.02206
				3.89201
				2.92169
Relative DQ-FITC-BSA area
21% O2			1% O2
Ctrl	BafA1	CQ	Ctrl	BafA1	CQ
0.922374	1.29865	0.142859	4.48785	1.08628	1.93033
0.823478	1.52424	0.147912	5.69761	1.87882	1.6654
1.25415	1.28144	0.256374	5.63242	1.36059	2.0246
1.20825	1.28725	0.052001	9.54553	5.32875	2.65804
0.486639	1.27672	2.24098	8.29582	3.51625	1.14107
1.32866	1.69199	3.8756	6.48927	2.58634	2.815
0.779154	1.28805	3.58189	7.56573	1.43603	2.7858
0.937955	3.3755	0.979116	21.5241	2.51547	1.32308
1.57646	1.34068	0.220281	15.2103	1.58885	0.751464
1.10064	2.22959	0.385063	2.69415	3.97573	1.79663
0.582228	1.43894	0.098455	5.16513	2.36721	0.512701
0.689479	0.910705	0.149947	19.7614	2.5744	1.24317
1.32108	0.647058	0.373493	4.24019	6.6822	1.0836
0.327125	0.352727	0.425134	8.34042	3.54331	1.55036
1.49958	0.451772	0.237876	5.31991	0.604672	1.37651
0.955754	0.298231	0.140731	8.13725	0.686374	1.35325
1.1105	0.226807		11.1486	0.741218	2.05351
1.09649	0.416135		8.21105	0.847227	1.15792
	0.403831			1.74161	2.25109
	0.457048			0.652162	1.58328
				1.12404	1.61302
				0.838451	1.43708
				0.654254
				1.02044

## Sheet: Fig. 1e
Figure 1e
Relative macropinocytic index
21% O2			1% O2
WT	HIF-1α-KO#12	HIF-1α-KO#32	WT	HIF-1α-KO#12	HIF-1α-KO#32
1.11233	0.227923	0.344148	3.65641	0.783543	0.544846
1.02459	0.138327	0.218097	2.47412	0.844691	0.277592
0.913049	0.204384	0.25952	2.80472	0.882884	0.47616
1.11219	0.285259	0.167362	2.46498	1.24726	0.595154
0.837841	0.252476	0.378972	2.60599	1.0227	0.420221
1.14261	0.516952	0.78043	3.89438	0.881862	2.80114
1.47577	1.21191	0.04845	2.38824	0.86419	2.22324
1.25082	1.05703	0.090449	1.31985	0.655434	1.00998
1.16979	0.35293	0.347762	2.61995	1.07964	0.365815
0.699869	0.758205	0.73381	2.41576	0.376467	0.492234
0.630396	0.993626	0.271868	6.75183	0.601687	0.298262
0.735161	0.836372	0.900479	6.3757	0.216015	0.742775
0.895577	0.749306	0.803433	6.13079	1.1298	0.836037
1.16681	0.558632	0.450065	3.16351	0.877623	0.150156
1.11729	0.423185	0.375973	3.01905	0.929128	0.297017
0.801357	0.642256	0.29785	2.5515	1.54404	0.293901
0.6879	0.533747	0.72506	3.37361	1.55442	0.471917
1.34834	0.549337	0.514637	2.36328	0.954552	0.052692
0.878302	0.362273	0.301069	3.4649	0.885273	0.110365
Relative DQ-FITC-BSA area
21% O2			1% O2
WT	HIF-1α-KO#12	HIF-1α-KO#32	WT	HIF-1α-KO#12	HIF-1α-KO#32
1.248	0.173367	0.270288	3.53717	0.879114	0.444583
0.643209	0.232776	0.429535	3.37664	0.737116	0.575827
0.620041	0.42247	0.321973	2.09788	0.792287	0.358327
1.05452	0.400123	0.202556	2.54958	0.752381	0.511929
1.74728	0.283271	0.072221	1.6458	0.730051	0.283815
0.686949	0.153788	0.3429	2.83248	1.02622	0.257993
1.35314	0.539201	1.45628	5.88359	1.15144	1.21764
0.992089	0.909939	0.399589	3.03463	0.544282	0.599901
1.96672	0.900321	0.201528	1.47078	1.54774	1.09165
0.465356	0.822922	0.676459	3.78092	0.690813	0.280451
0.879268	0.702673	1.07794	0.901905	0.150751	0.701008
0.382091	0.93117	0.638051	4.95461	0.135112	0.201304
0.587319	0.53374	0.951116	2.74838	1.33053	0.512541
1.37402	0.502647	0.440193	4.38874	0.658763	0.622072
0.790605	0.877725	0.492682	2.05009	1.46192	0.434374
0.886495	0.213036	0.642046	2.09699	0.055524	0.370214
0.576436	0.053828	0.339978	1.81073	3.7196	1.23009
1.00236	0.350123	0.912696	1.83648	3.54945	0.842096
1.42546	0.178342	0.62609	1.22503	0.09048	1.3164
1.31864	1.35127	0.361777	6.14644	0.105328	0.214555
