# Supplementary material for: Hypoxia-induced macropinocytosis represents a metabolic route for liver cancer
Source: Nat Commun. 2022 Feb 17;13:954. doi: 10.1038/s41467-022-28618-9 (PMC8854584; doi:10.1038/s41467-022-28618-9)
Supplement: Supplementary file 3 — Source Data [file 41467_2022_28618_MOESM3_ESM.zip › Source data file/Figure 2 Source Data File.xlsx]

## Sheet: Fig. 2a
Figure 2a
BrdU Assay
21% O2			1% O2
Ctrl	2% BSA	5% BSA	Ctrl	2% BSA	5% BSA
1	0.957247	0.990275	0.742586	0.914658	1.08681
1	0.940616	1.03446	0.46261	0.78739	1.10484
1	0.990353	1.1164	0.502894	0.89582	1.00643

## Sheet: Fig. 2b
Figure 2b
	BrdU Assay
	1% O2 Ctrl			1% O2 BSA
-Gln	1	1	1	1.74411	1.67583	1.55699
-EAA	1	1	1	1.41908	1.40172	1.45283
-NEAA	1	1	1	1.17672	1.63977	1.23341
0.2 Q	1	1	1	1.36413	1.44351	1.34387

## Sheet: Fig. 2c
Figure 2c
BrdU Assay
1% O2 Ctrl			1% O2 BSA
Ctrl	50 μM EIPA	75 μM EIPA	Ctrl	50 μM EIPA	75 μM EIPA
1	0.91439	0.856102	2.00182	1.65574	1.38434
1	0.893741	0.896652	1.77293	1.50509	1.16739
1	0.997042	0.970414	1.72781	1.3284	0.964497

## Sheet: Fig. 2d
Figure 2d
BrdU Assay
1% O2 Ctrl			1% O2 BSA
Ctrl	5 μM IPA-3	10 μM IPA-3	Ctrl	5 μM IPA-3	10 μM IPA-3
1	1.05245	1.03733	1.40818	0.6776	0.66
1	1.00205	0.987717	1.52508	1.09212	0.967247
1	0.995025	1.00746	1.52488	1.09204	0.845771

## Sheet: Fig. 2e
Figure 2e
	BrdU Assay
	1% O2 Ctrl			1% O2 BSA
WT	1	1	1	1.69158	1.48409	1.53064
HIF-1α-KO#12	1	1	1	0.955846	1.0281	0.827914
HIF-1α-KO#32	1	1	1	0.959606	1.03586	1.06633

## Sheet: Fig. 2f
Figure 2f
Tumor volume (mm3)
Ctrl	Dig
1892.23	1375.68
3257.3	509.979
3251.71	469.996
1417.73	460.228
657.814	116.183
Relative macropinocytic index
Ctrl	Dig
0.830399	0.149276
1.06603	0.385085
0.927796	0.342027
1.27564	0.353561
1.29701	0.148914
0.962618	0.153031
1.70809	0.209077
1.01664	0.543955
0.78826	0.517401
1.32608	0.225122
0.585399	0.619414
0.72393	0.130384
0.931631	0.290716
0.855987	0.256273
0.493918	0.216372
0.868025	0.218597
0.592467	0.69341
0.91947	0.307006
1.23914	0.272726
1.59147	0.259257

## Sheet: Fig. 2g
Figure 2g
Liver weight (g)
Ctrl	IPA-3
5.98	3.05
7	3.42
4.44	3.54
5.89	2.07
7.15	2.47
5.37	2.4
Relative macropinocytic index
Ctrl	IPA-3
2.68203	0.179833
1.1353	0.538317
0.94108	0.20966
0.591965	0.36145
1.52897	0.352547
0.642698	0.468312
1.65632	0.195225
0.715638	1.22955
1.33085	0.331753
0.389311	0.189789
0.867875	0.336725
1.47606	0.334985
0.927972	0.0454142
1.17003	0.116746
0.769261	0.0523457
1.20818	0.391244
0.754504	0.430707
0.595364	0.916563
0.48114	0.211021
0.135466	0.230749
