# Supplementary material for: Hypoxia-induced macropinocytosis represents a metabolic route for liver cancer
Source: Nat Commun. 2022 Feb 17;13:954. doi: 10.1038/s41467-022-28618-9 (PMC8854584; doi:10.1038/s41467-022-28618-9)
Supplement: Supplementary file 3 — Source Data [file 41467_2022_28618_MOESM3_ESM.zip › Source data file/Figure 3 Source Data File.xlsx]

## Sheet: Fig. 3a
Figure 3a
MHCC97L	Fold (1% O2/21% O2)
	EHD1	EHD2	EHD3	EHD4
	0.780603	5.26471	0.843261	0.880038
	1.02378	5.02204	0.894144	0.83777
	1.59984	8.48689	1.8463	0.93993
b
-1.54359	-1.02763	-0.861264	-0.800428	-0.758116	-0.646784	-0.645168	-0.399759	-0.394683	-0.342236	-0.24578	-0.214013	-0.18314	-0.175338	0.0136414	0.0782007	0.186473	0.455576	0.469037	0.49118	0.61104	0.716947	0.741236	0.741598	0.808329	0.821444	0.834709	0.843167	0.962881	0.989448	1.18848	1.20721	1.21369	1.25756	1.26397	1.31903	1.51063	1.58974	1.63394	1.68211	1.93749	1.95633	2.1629	2.37445	3.01532	3.6245	3.74361	3.91243	5.16019
						8.26611e-06	2.16425e-05
						0.0000516508*	0.0000201137*
						5.23714e-06	7.15778e-06
						4.04663e-06	1.36482e-05
						8.92636e-06	8.54654e-06
						1.38188e-06	1.02002e-05
						1.62011e-06	3.02712e-06
						1.86111e-06	2.17377e-06
						2.00421e-06	6.79546e-06
						1.69537e-06	4.543e-06
						0.00025087*	0.0000329237*
						1.57826e-06	1.15754e-06
						1.53129e-06	8.55253e-06
						2.15661e-06	1.10128e-05
						1.10832e-06	5.07974e-06
						6.28561e-06	1.24517e-05
						2.86425e-06	7.26411e-06
						4.92994e-07	9.69852e-07
						1.50946e-06	8.14711e-06
						1.32844e-06	5.86678e-06
						1.38006e-06	7.62685e-06
						1.15851e-06	4.52007e-06
						2.31269e-06	1.98323e-06
						1.74285e-06	1.06487e-05
						1.44242e-06	2.81975e-06
						3.27777e-06	3.32092e-06
						2.85441e-06	7.91991e-06
						5.71593e-06	7.16131e-06
						1.84968e-06	3.31372e-06
						2.01796e-06	1.33683e-06
						9.8042e-06	2.07692e-06
						1.508e-05	2.7998e-05
						8.90387e-06	3.32039e-05
						1.47255e-06	4.37994e-06
						5.66029e-06	1.59601e-05
						3.16235e-06	3.70085e-06
						1.44212e-06	1.58961e-05
						5.7843e-06	7.49848e-06
						3.45926e-06	1.1104e-05
						7.62696e-07	4.14741e-07
						1.2551e-05	7.3174e-06
						1.09631e-05	4.44552e-05
						3.88158e-06	7.2578e-06
						1.60965e-06	1.19406e-06
						0.0000895786*	0.000273123*
						2.25786e-06	4.40051e-06
						1.86008e-06	9.19246e-06
						3.81819e-06	1.62506e-06
						0.00000286484*	0.0000999003*
						3.71185e-06	4.08022e-05
						2.19662e-06	1.36159e-05
						8.57711e-06	3.82543e-05
						2.60867e-05	3.24726e-05
						8.03723e-07	5.94333e-07
						7.35069e-06	1.13729e-05
						2.72614e-06	2.836e-06
						1.85843e-06	4.14818e-06
						6.03592e-06	5.69312e-06
						4.22544e-06	2.55385e-06
						1.24155e-05	5.84119e-06
						5.20838e-07	6.83803e-06
						1.98288e-07	3.11887e-06
						5.32664e-06	2.6356e-06
						4.30241e-07	1.87013e-06
						1.17986e-05	7.49824e-06
						1.74296e-06	4.31477e-06
						1.8433e-05	3.71198e-06
						2.99046e-07	1.19054e-05
						7.78356e-06	5.11803e-06
						4.6699e-06	2.59718e-05
						5.64204e-06	3.35413e-06
						5.22339e-06	1.31939e-05
						7.80957e-06	1.79861e-05
						4.55301e-06	1.69541e-06
						5.52049e-07	1.25764e-06
						1.17937e-06	3.34173e-06
						3.16739e-06	7.36748e-06
						3.11831e-06	3.59427e-06
						1.85434e-06	3.04121e-06
						1.49136e-06	6.74065e-06
						9.21542e-06	1.76668e-05
						6.78172e-07	8.09555e-07

## Sheet: Fig. 3b
Figure 3b
TCGA
Fold (HCC/NT)
EHD1	EHD2	EHD3	EHD4
1.4231	15.0577	0.101495	0.916427
0.777694	12.3334	0.418264	0.375007
0.808321	1.9492	0.950857	1.41793
1.3467	2.49498	0.140791	0.607788
0.882825	1.38418	0.289816	0.375906
0.82435	1.6437	0.747534	1.68568
1.36107	0.880784	0.0748085	2.4272
0.670588	0.343032	0.933147	0.757995
2.11429	1.79398	0.882784	0.992435
1.5905	1.37133	0.245461	0.793809
0.837413	0.862136	0.185851	0.985712
1.33313	2.27912	0.552852	0.961976
0.564618	3.20896	2.77766	0.920941
1.32405	3.83038	0.305623	1.20096
1.04765	1.76717	0.147674	1.41205
1.10477	8.0854	0.172804	0.836795
0.931353	3.88072	0.0694633	0.997852
0.812716	1.7835	0.0743592	0.703608
0.537964	0.760657	0.065684	1.348
0.536838	5.18539	0.361836	2.39227
0.610093	1.98542	0.0758214	0.861241
0.631489	2.39091	0.0859103	2.81398
2.34704	0.639419	0.127123	2.17492
0.719744	0.788818	0.0616314	1.10982
1.49377	1.67203	0.232508	1.43786
0.668152	1.67161	0.473751	3.41311
0.767983	2.84934	0.235399	1.82919
1.11568	0.88556	0.110147	0.942121
2.19445	2.40155	0.171791	0.639589
1.82801	1.52736	0.0372046	0.876174
1.23861	1.0095	0.104133	1.2334
2.05419	13.3949	0.0957286	3.03136
0.858004	0.490516	0.253354	1.48951
0.832138	0.55047	0.0324641	0.749855
0.704449	0.591268	1.15916	3.22242
1.26774	1.75118	0.124028	0.404836
0.678619	0.574179	0.0664551	0.892569
1.11325	3.10359	1.0627	1.76738
2.2866	35.7578	0.880281	2.58235
0.558781	1.40559	0.0697535	0.461088
0.666107	0.84336	0.0831999	0.597336
0.582512	0.757985	0.0726932	1.95039
1.23816	1.13798	0.46512	2.57851
1.03862	2.3089	0.330199	0.632253
0.536154	0.638702	0.215382	1.35378
0.445587	1.0557	0.623406	0.577683
1.13863	2.3193	0.844914	0.483787
1.70279	4.47814	0.129791	4.49824
0.563711	3.00996	0.140093	1.79627

## Sheet: Fig. 3c
Figure 3c
EHD2 mRNA
TCGA
NT	HCC
292.382	3606.07
917.421	1788.23
1208.38	3014.87
507.732	702.795
685.025	1125.97
828.375	729.62
798.508	273.913
1271.66	2281.33
592.142	812.022
850.995	733.673
682.883	1556.37
884.576	2838.57
376.748	1443.09
453.366	801.176
169.031	1366.68
422.314	1638.88
419.228	747.693
774.834	589.383
427.844	2218.54
495.191	983.165
363.096	868.13
954.023	610.02
531.077	418.923
564.607	944.038
546.501	913.535
634.552	1808.05
516.366	457.273
442.404	1062.46
433.502	662.114
520.476	525.421
304.606	4080.17
780.612	382.903
712.871	392.414
481.629	284.772
847.529	1484.18
975.827	560.299
243.83	756.75
568.544	799.142
587.906	495.816
567.629	430.254
610.022	694.191
487.288	1125.1
874.031	558.246
821.673	867.441
501.802	1163.83
527.778	2363.46
439.716	1323.53

## Sheet: Fig. 3d
Figure 3d
EHD2 mRNA
HKU-QMH
NT	HCC
8.26611e-06	2.16425e-05
5.23714e-06	7.15778e-06
4.04663e-06	1.36482e-05
8.92636e-06	8.54654e-06
1.38188e-06	1.02002e-05
1.62011e-06	3.02712e-06
1.86111e-06	2.17377e-06
2.00421e-06	6.79546e-06
1.69537e-06	4.543e-06
1.57826e-06	1.15754e-06
1.53129e-06	8.55253e-06
2.15661e-06	1.10128e-05
1.10832e-06	5.07974e-06
6.28561e-06	1.24517e-05
2.86425e-06	7.26411e-06
4.92994e-07	9.69852e-07
1.50946e-06	8.14711e-06
1.32844e-06	5.86678e-06
1.38006e-06	7.62685e-06
1.15851e-06	4.52007e-06
2.31269e-06	1.98323e-06
1.74285e-06	1.06487e-05
1.44242e-06	2.81975e-06
3.27777e-06	3.32092e-06
2.85441e-06	7.91991e-06
5.71593e-06	7.16131e-06
1.84968e-06	3.31372e-06
2.01796e-06	1.33683e-06
9.8042e-06	2.07692e-06
1.508e-05	2.7998e-05
8.90387e-06	3.32039e-05
1.47255e-06	4.37994e-06
5.66029e-06	1.59601e-05
3.16235e-06	3.70085e-06
1.44212e-06	1.58961e-05
5.7843e-06	7.49848e-06
3.45926e-06	1.1104e-05
7.62696e-07	4.14741e-07
1.2551e-05	7.3174e-06
1.09631e-05	4.44552e-05
3.88158e-06	7.2578e-06
1.60965e-06	1.19406e-06
2.25786e-06	4.40051e-06
1.86008e-06	9.19246e-06
3.81819e-06	1.62506e-06
3.71185e-06	4.08022e-05
2.19662e-06	1.36159e-05
8.57711e-06	3.82543e-05
2.60867e-05	3.24726e-05
8.03723e-07	5.94333e-07
7.35069e-06	1.13729e-05
2.72614e-06	2.836e-06
1.85843e-06	4.14818e-06
6.03592e-06	5.69312e-06
4.22544e-06	2.55385e-06
1.24155e-05	5.84119e-06
5.20838e-07	6.83803e-06
1.98288e-07	3.11887e-06
5.32664e-06	2.6356e-06
4.30241e-07	1.87013e-06
1.17986e-05	7.49824e-06
1.74296e-06	4.31477e-06
1.8433e-05	3.71198e-06
2.99046e-07	1.19054e-05
7.78356e-06	5.11803e-06
4.6699e-06	2.59718e-05
5.64204e-06	3.35413e-06
5.22339e-06	1.31939e-05
7.80957e-06	1.79861e-05
4.55301e-06	1.69541e-06
5.52049e-07	1.25764e-06
1.17937e-06	3.34173e-06
3.16739e-06	7.36748e-06
3.11831e-06	3.59427e-06
1.85434e-06	3.04121e-06
1.49136e-06	6.74065e-06
9.21542e-06	1.76668e-05
6.78172e-07	8.09555e-07

## Sheet: Fig. 3e
Figure 3e
Fold of enrinchment
21%O2		1%O2
IgG	HIF-1α	IgG	HIF-1α
1	1.61154	1	2.70364
1	0.87345	1.00307	3.11733
1	0.286378	1	3.40743
Fold of enrinchment
21%O2		1%O2
IgG	HIF-1β	IgG	HIF-1β
1	0.927719	1	1.68666
1	1.36375	1	5.541
1	1.22851	1	2.79737

## Sheet: Fig. 3f
Figure 3f
EHD2 mRNA
21% O2			1% O2
EV	shHIF-1α	shHIF-2α	EV	shHIF-1α	shHIF-2α
1	0.769486	2.90862	8.54548	6.44315	8.01242
1	0.754223	1.48511	8.20751	6.10804	7.34707
1	0.61679	1.35689	6.09489	4.39705	5.05072
EHD2 mRNA
21% O2			1% O2
WT	HIF-1α-KO#12	HIF-1α-KO#32	WT	HIF-1α-KO#12	HIF-1α-KO#32
1	1.10384	1.01519	3.91705	1.84066	2.76095
1	0.849807	0.786918	5.20716	2.55	3.9716
1	0.951534	0.780875	5.32686	2.92546	3.81863
EHD2 mRNA
21% O2			1% O2
Ctrl	300 nM Dig	400 nM Dig	Ctrl	300 nM Dig	400 nM Dig
1	1.21339	0.948195	7.18473	2.36597	1.05258
1	0.743362	0.693118	5.58153	1.62028	0.640787
1	1.04472	0.549681	5.84731	1.50459	0.688809
