# Supplementary material for: Hypoxia-induced macropinocytosis represents a metabolic route for liver cancer
Source: Nat Commun. 2022 Feb 17;13:954. doi: 10.1038/s41467-022-28618-9 (PMC8854584; doi:10.1038/s41467-022-28618-9)
Supplement: Supplementary file 3 — Source Data [file 41467_2022_28618_MOESM3_ESM.zip › Source data file/Figure 4 Source Data File.xlsx]

## Sheet: Fig. 4a
Figure 4a
Relative macropinocytic index
21% O2			1% O2
EV	EHD2-KO#4	EHD2-KO#13	EV	EHD2-KO#4	EHD2-KO#13
1.10827	0.39011	0.67552	2.56547	2.4328	1.2037
1.19244	0.904367	0.777627	2.4908	1.95955	1.38939
0.811715	0.795132	0.922235	4.08091	0.969678	1.76547
0.842844	0.77374	0.807281	3.77046	0.703078	0.750344
0.829762	0.724971	0.674875	4.0228	0.582753	1.87927
1.21497	0.800898	0.690693	3.49004	1.15982	0.320366
1.09067	0.52532	0.655407	8.07548	1.35983	0.892814
1.20102	0.765964	0.503572	9.17319	1.22106	0.551936
0.339925	0.654796	0.928029	6.45362	1.20931	1.42775
0.720776	0.49476	0.724729	2.96672	1.2996	1.34735
1.64761	0.727484	0.851443	5.65516	1.37472	0.810673
0.846079	0.082139	0.4276	5.75832	1.7983	1.55138
0.382972	0.390732	0.51975	3.1079	2.47196	2.17492
2.04118	0.329382	0.495168	6.02355	2.48742	1.28355
0.670398	0.221535	0.327847	3.11554	1.59672	1.3631
1.05937	0.487046	0.396645	5.02172	2.52096	1.16222
Relative DQ-FITC-BSA area
21% O2			1% O2
EV	EHD2-KO#4	EHD2-KO#13	EV	EHD2-KO#4	EHD2-KO#13
0.885659	0.549828	0.369497	5.87478	1.06712	2.50199
1.25317	0.441943	0.436862	5.73629	1.05738	0.882136
0.743716	0.171268	0.156922	3.43426	0.883858	0.869456
1.31998	0.848268	0.955597	3.07569	0.408026	1.33622
0.62146	0.242481	0.63675	4.32957	1.15707	2.14276
0.708373	0.697726	0.673205	3.16224	0.915529	1.51857
1.46764	0.214149	0.304858	2.25175	2.52509	0.930767
0.789591	0.519689	0.532983	4.87633	2.75469	2.24983
0.996796	1.18797	0.593094	5.07645	2.17995	2.17495
1.22379	0.989016	1.13728	4.67134	1.86515	0.987869
0.887554	0.703539	1.26713	4.21271	1.51802	1.32249
1.10226	1.00544	1.79834	4.04216	1.93993	2.13402
1.07129	0.647775	0.719315	5.09984	0.918579	1.75142
1.40441	0.568372	0.918394	5.36479	1.46096	2.05773
0.998049	0.953359	0.715943	1.72929	1.61327	1.40081
0.677755	0.519173	0.542223	4.3773	1.45822	1.26967
0.848493	0.341885	0.773137	2.18741	1.37165	1.40513

## Sheet: Fig. 4b
Figure 4b
Relative macropinocytic index
21% O2			1% O2
EV	EHD2-OE#2	EHD2-OE#3	EV	EHD2-OE#2	EHD2-OE#3
0.811765	1.47682	1.91403	2.82942	6.09209	5.09516
0.947204	1.76541	3.44967	2.12661	4.55982	5.4592
0.823976	1.41381	1.5094	3.95384	5.44996	4.26804
1.19895	1.32319	3.19202	2.50394	5.72269	4.10376
1.30524	1.85948	2.78799	2.82067	6.10564	7.68617
0.912861	2.74812	3.88026	5.30235	4.98754	4.6904
0.646088	1.74443	2.93275	2.35163	6.76717	4.3935
0.555495	1.45536	3.51314	2.60602	5.22475	6.1954
0.672226	2.12914	3.66857	6.66699	5.84324	5.47209
1.47701	1.14481	2.58859	3.0187	8.05895	8.35318
1.29815	3.06501	2.48716	4.39645	12.7341	5.23105
1.35103	1.79898	2.69952	5.19468	9.88508	7.01604
1.44821	1.57715	4.96169	4.44727	6.12046	9.63227
1.31933	2.63103	3.8371	5.11146	6.56557	7.14957
0.473739	1.74752	3.49593	3.09771	7.39481	7.87633
0.777217	2.49319	3.01347	1.89073	8.20907	12.307
1.63076	2.12081	6.40075	4.36972	4.6312	5.61221
0.35075	3.32443	6.1677	3.90762	6.91545	7.68192
Relative DQ-FITC-BSA area
21% O2			1% O2
EV	EHD2-OE#2	EHD2-OE#3	EV	EHD2-OE#2	EHD2-OE#3
0.915569	3.62417	3.03275	6.97005	15.2324	9.93152
0.628559	3.79154	2.98178	7.36904	15.1253	11.1114
0.874707	5.81044	2.37715	6.56529	14.0076	10.5615
1.77153	5.98128	3.60122	8.1612	10.3613	11.0388
0.809633	2.51277	4.82985	5.74403	10.1874	17.9091
1.57466	4.76001	2.06882	2.7563	4.06578	4.76322
0.63041	2.68912	2.25321	3.38077	5.97252	4.07306
0.884285	2.35547	2.58956	3.33081	6.47718	5.51595
0.867993	2.14432	2.06445	3.38099	6.86777	8.53416
0.782671	2.82431	2.61117	7.04382	2.85202	6.77211
1.25998	2.42206	2.5422	5.11279	6.68003	7.94102
1.20755	4.1968	3.2395	7.95806	9.73547	4.01094
1.68554	5.57175	1.58708	5.04657	8.4947	10.092
0.289308	4.393	1.77837	7.29625	7.06701	12.4565
0.477987	4.51139	3.44709	6.29663	6.39254	10.7269
1.19497	5.97586	1.8451	3.61431	12.5629	4.70688
1.14465	4.68061	3.0635	6.24549	10.1948	16.6112

## Sheet: Fig. 4c
Figure 4c
Relative membrane-ruffled cells
21% O2			1% O2
EV	EHD2-OE#2	EHD2-OE#3	EV	EHD2-OE#2	EHD2-OE#3
0.897105	1.36854	1.28959	1.36545	1.97737	1.64781
0.736908	1.15384	1.21373	1.50452	1.80542	2.25678
1.08159	1.19039	1.06201	1.42299	1.77874	1.67647
0.998391	1.36123	1.15618	1.50452	1.82059	1.90635
1.38879	1.49952	1.17235	1.68207	1.88478	1.71945
0.773753	1.19523	1.08597	1.84227	1.64781	1.93438
1.00651	1.11259	1.50452	1.40012	1.81498	1.65067
1.16479	1.36545	1.38879	1.20899	1.40682	1.56993
1.04779	1.11764	1.23352	1.17235	1.58719	1.58719
0.957568	1.43635	2.55436	2.12138	2.1937	3.44725
0.556007	1.85621	1.57191	1.0886	2.83891	1.56693
1.23116	1.10312	1.77694	1.88032	2.29816	1.3789
1.19904	0.984927	1.6513	2.06835	2.83891	4.02179
0.899282	1.27676	1.04794	2.50709	3.44725	3.93971
0.957568	1.21667	2.43272	2.46232	3.44725	3.01634
0.626772	1.29272	0.996822	1.72362	2.17721	1.83853
1.83853	1.72362	1.60273	1.03417	3.44725	2.29816
0.689449	1.66419	2.61985	1.96985	2.7578	2.95478
1.04462	1.83853	2.45218	2.29816	2.15453	2.29816
