# Supplementary material for: Hypoxia-induced macropinocytosis represents a metabolic route for liver cancer
Source: Nat Commun. 2022 Feb 17;13:954. doi: 10.1038/s41467-022-28618-9 (PMC8854584; doi:10.1038/s41467-022-28618-9)
Supplement: Supplementary file 3 — Source Data [file 41467_2022_28618_MOESM3_ESM.zip › Source data file/Figure 5 Source Data File.xlsx]

## Sheet: Fig. 5c
Figure 5c
Relative 13C,15N-labeled fraction					Relative 13C,15N-labeled fraction					Relative 13C,15N-labeled fraction					Relative 13C,15N-labeled fraction					Relative 13C,15N-labeled fraction
Ala					Arg					Asn					Gln					His
21% O2 EV	1% O2 EV	1% O2 HIF-1α-KO	1% O2 EHD2-KO		21% O2 EV	1% O2 EV	1% O2 HIF-1α-KO	1% O2 EHD2-KO		21% O2 EV	1% O2 EV	1% O2 HIF-1α-KO	1% O2 EHD2-KO		21% O2 EV	1% O2 EV	1% O2 HIF-1α-KO	1% O2 EHD2-KO		21% O2 EV	1% O2 EV	1% O2 HIF-1α-KO	1% O2 EHD2-KO
0.9998	0.9911	1.0158	1.0162		1.0036	0.9165	1.0149	1.0112		1.0022	0.9698	1.0003	1.0004		0.9932	0.9969	1.01	1.0115		1.0093	0.8022	1.031	1.0481
0.9993	0.9904	1.0157	1.0159		0.9931	0.8638	1.008	1.0164		0.9993	0.9759	0.999	1.005		1.0013	0.9466	0.9561	0.9845		0.9698	0.7687	1.0245	1.0176
1.0009	0.9918	1.0157	1.016		1.0033	0.8919	1.0121	1.0171		0.9985	0.975	0.9942	0.9816		1.0055	0.9938	1.012	1.0105		1.0209	0.7998	1.0418	1.0425
Relative 13C,15N-labeled fraction					Relative 13C,15N-labeled fraction					Relative 13C,15N-labeled fraction					Relative 13C,15N-labeled fraction					Relative 13C,15N-labeled fraction
Ile					Leu					Lys					Orn					Phe
21% O2 EV	1% O2 EV	1% O2 HIF-1α-KO	1% O2 EHD2-KO		21% O2 EV	1% O2 EV	1% O2 HIF-1α-KO	1% O2 EHD2-KO		21% O2 EV	1% O2 EV	1% O2 HIF-1α-KO	1% O2 EHD2-KO		21% O2 EV	1% O2 EV	1% O2 HIF-1α-KO	1% O2 EHD2-KO		21% O2 EV	1% O2 EV	1% O2 HIF-1α-KO	1% O2 EHD2-KO
1	0.9924	1.003	1.003		1.0006	0.9912	1.0022	1.0018		1.004	0.8584	0.9947	0.9978		1.0066	0.9722	1.0064	1.001		1.0006	0.9839	1.0025	1.0024
0.9995	0.9896	1.003	1.003		0.9992	0.9863	1.0022	1.0021		0.9888	0.8434	0.993	1.004		0.9787	0.7637	1.0003	1.0008		0.9989	0.9782	1.0014	1.0024
1.0005	0.993	1.003	1.003		1.0002	0.9886	1.0026	1.0018		1.0072	0.8475	1.0001	0.9962		1.0147	0.9539	1.0036	0.988		1.0004	0.9839	1.0024	1.0026
Relative 13C,15N-labeled fraction					Relative 13C,15N-labeled fraction					Relative 13C,15N-labeled fraction					Relative 13C,15N-labeled fraction
Pro					Ser					Thr					Tyr
21% O2 EV	1% O2 EV	1% O2 HIF-1α-KO	1% O2 EHD2-KO		21% O2 EV	1% O2 EV	1% O2 HIF-1α-KO	1% O2 EHD2-KO		21% O2 EV	1% O2 EV	1% O2 HIF-1α-KO	1% O2 EHD2-KO		21% O2 EV	1% O2 EV	1% O2 HIF-1α-KO	1% O2 EHD2-KO
1.0022	0.9434	1.0114	1.0097		1.0013	0.996	1.0046	1.0032		1.0007	0.9754	1.0084	1.0084		1.0007	0.9798	1.0026	1.004
0.9972	0.9428	1.01	1.0157		0.9987	0.9864	1.0032	1.0045		0.999	0.9648	1.0071	1.0084		0.998	0.9763	1.0031	1.0034
1.0006	0.9363	1.011	1.0116		1	0.9938	1.0046	1.0027		1.0003	0.9743	1.0075	1.008		1.0013	0.9753	1.0035	1.0035
