# Supplementary material for: Hypoxia-induced macropinocytosis represents a metabolic route for liver cancer
Source: Nat Commun. 2022 Feb 17;13:954. doi: 10.1038/s41467-022-28618-9 (PMC8854584; doi:10.1038/s41467-022-28618-9)
Supplement: Supplementary file 3 — Source Data [file 41467_2022_28618_MOESM3_ESM.zip › Source data file/Figure 6 Source Data File.xlsx]

## Sheet: Fig. 6a
Figure 6a
Tumor volume (x103 mm3)
EV	KO#4	KO#13
5.1596	1.42977	1.09047
4.21665	2.00442	2.58607
4.33248	1.59242	0.767924
2.51637	0.864685	1.65566
3.41554	0.781123	1.9452
Total metastatic flux (x106 p/s)
EV	KO#4	KO#13
41.54	12.76	2.707
14.24	4.228	23.81
84.86	6.957	2.111
127	38.09	4.96
59.85	4.603	8.685
Relative macropinocytic index
EV	KO#4	KO#13
0.697024	0.0670221	0.00634348
0.918891	0.0210235	0.0218274
0.571093	0.0801903	0.212192
0.453246	0.100661	0.0816198
0.744836	0.103757	0.0526876
1.32156	0.0408831	0.0137215
1.21359	0.0243333	0.182213
1.81996	0.333394	0.0981036
1.52907	0.137913	0.292863
0.296247	0.309831	0.333395
0.697138	0.0814086	0.163065
1.30765	0.152311	0.177966
0.889159	0.380728	0.085101
0.548512	0.0565727	0.222142
1.94292	0.0739109	0.134377
0.537112	0.281525	0.238309
2.09895	0.0491394	0.0448687
1.12581	0.189017	0.0496803
1.47573	0.394743	0.0647296
0.31958	0.123229	0.153736
0.491934	0.0805785	0.0911703

## Sheet: Fig. 6b
Figure 6b
Liver weight (g)
EV	KO
5.03	2.42
4.75	2.14
4.21	2
3.95	1.41
2.09	1.54
Relative macropinocytic index
EV	KO
0.883371	0.223118
0.318117	0.0891768
0.435513	0.00504453
0.25816	0.1183
0.784877	0.0737647
2.35977	0.0136748
0.875602	0.0947893
0.804491	0.150379
0.817209	0.162172
2.10922	0.0733944
1.36374	0.047268
0.874824	0.00011027
0.89597	0.000343956
0.864432	0.000266288
1.44003	0.000194938
1.10262	0.000140119
1.21821	8.04062e-05
0.751169	0.000137003
0.499827	0.000416353
1.08162	0.000207216
1.0775	6.83931e-05
1.02669	0.00018211
1.31161	0.000169654
1.16046	0.000219345
0.684966	0.00018458

## Sheet: Fig. 6c
Figure 6c
Relative macropinocytic index
EV	KO#4	KO#13
1.02615	0.113484	0.123037
1.23111	0.022129	0.320404
0.959201	0.024399	0.432753
0.837714	0.044637	0.095246
0.663319	0.022508	0.113106
0.831128	0.086779	0.128615
0.615652	0.160811	0.075656
0.781564	0.075964	0.213729
0.946779	0.090152	0.03745
0.568745	0.091222	0.2421
0.596104	0.050483	0.194814
0.716652	0.113766	1.14676
1.35803	0.051286	0.117267
0.487296	0.159565	0.092679
0.558354	0.090175	0.066199
1.76638	0.066571	0.087194
2.11951	0.04515	0.202569
1.30715	0.063884	0.270849
0.725542	0.061483	0.08795
2.15809	0.07922	0.440744
1.07621	0.066879	0.111593
0.581643	0.079847	0.219403
1.52483	0.088655	0.438805
0.934164	0.030038	0.066767
0.628702	0.060128	0.112349

## Sheet: Fig. 6d
Figure 6d
Relative macropinocytic index
EV	KO
0.685493	0.038593
0.884789	0.586321
0.389982	0.326445
0.523543	0.13078
0.235859	0.327456
0.322316	0.124797
2.03502	0.318356
0.852937	0.287009
0.739516	0.418884
1.54105	0.370685
0.465147	0.277398
1.34412	0.201433
4.17166	0.298401
1.90702	0.514534
0.698634	0.305802
0.685322	0.113972
1.06242	0.396289
0.960207	0.0999974
1.66222	0.0426864
0.780189	0.14106
0.618847	0.348556
0.22831	0.27789
0.532138	0.23319
0.856644	0.325602
0.816619	0.110321
