# Supplementary material for: Hypoxia-induced macropinocytosis represents a metabolic route for liver cancer
Source: Nat Commun. 2022 Feb 17;13:954. doi: 10.1038/s41467-022-28618-9 (PMC8854584; doi:10.1038/s41467-022-28618-9)
Supplement: Supplementary file 3 — Source Data [file 41467_2022_28618_MOESM3_ESM.zip › Source data file/Figure 7 Source Data File.xlsx]

## Sheet: Fig. 7b
Figure 7b

## Sheet: Fig. 7c
Figure 7c
Liver weight(g)
Ehd2+/+	Ehd2-/-
5.59	2.62
4.37	2.21
4	1.43
4.42	1.74
3.62	1.9
2.86	1.56
Relative macropinocytic index
Ehd2+/+	Ehd2-/-
1.31216	0.142942
0.732532	0.0740403
0.658703	0.164106
0.556081	0.244867
0.576338	0.410845
1.8188	0.602874
1.0846	0.138932
0.764781	0.981601
0.720953	0.909405
1.44842	0.222886
2.27749	0.263935
1.12373	0.0345019
2.27126	1.04361
3.10925	0.41332
1.1509	0.0187971
1.11189	0.659271
1.46522	0.0806972
1.64829	0.151711
1.09025	0.937889
1.25229	0.152445
1.6356	0.0165579
0.0978999	0.242422
0.0931457	0.0331492
0.36479	0.253147
0.0416555	0.261771
0.13057	0.261771
0.307644	0.0838222
0.53753	0.182224
0.390474	0.191613
0.226773	0.121262

## Sheet: Fig. 7d
Figure 7d
Liver weight(g)
Ehd2+/+	Ehd2-/-
6.49	4.62
6.78	6.57
6.37	6.02
5.76	3.54
8.07	4.11
Relative macropinocytic index
Ehd2+/+	Ehd2-/-
2.03108	0.0722375
1.11946	0.0010635
1.25773	0
1.27461	0.00151088
2.22404	0.0693294
1.33554	0.000876623
0.182458	0.0529676
0.63674	0.160913
0.596466	0.0351288
0.335518	0.0411459
0.23363	0.0855265
1.0205	0.0717387
0.379814	0.156753
1.44336	0
0.996257	0.0319273
0.299642	0.0116527
2.15487	0
1.67202	0.49417
0.801329	0.0068772
0.608955	0.179066
0.538234	0.144144
1.20019	0
2.01359	0.0195353
0.416621	0.084311
0.22734	0.0231113

## Sheet: Fig. 7e
Figure 7e
Liver weight(g)
Ehd2+/+	Ehd2-/-
10.59	5.4
6.41	2.06
6	1.95
5.49	1.64
3.07	1.74
Relative macropinocytic index
Ehd2+/+	Ehd2-/-
0.549842	0.0194762
0.302561	0.0614874
0.126163	0.00523973
0.0262215	0.000192243
0.926049	0.136013
0.33707	0.00255038
0.295037	0.00814785
0.0138027	0.055192
0.271549	0.14438
1.02566	0.00956719
0.15674	0.155879
0.249501	0.52915
0.37879	0.0247447
1.25029	0.425622
0.220034	0.203365
2.98725	0.330462
1.72869	0.271292
1.62988	0.182959
2.75371	0.384185
3.74473	0.184503
1.19302	0.565907
1.21957	0.399108
1.15767	0.582602
1.23647	0.17373
1.2197	0.377199
