# Supplementary material for: Hypoxia-induced macropinocytosis represents a metabolic route for liver cancer
Source: Nat Commun. 2022 Feb 17;13:954. doi: 10.1038/s41467-022-28618-9 (PMC8854584; doi:10.1038/s41467-022-28618-9)
Supplement: Supplementary file 3 — Source Data [file 41467_2022_28618_MOESM3_ESM.zip › Source data file/Mass Spectrometry Raw Data.xlsx]

## Sheet: Table 1 Sample Information
T
Name	Amount (×106 cells)	Group	Dilution (Cation) §	Dilution (Anion) §
EV20-1	0.81	Control	1	1
EV20-2	0.81		1	1
EV20-3	0.81		1	1
BEV20-1	0.88	treatment-1	1	1
BEV20-2	0.88		1	1
BEV20-3	0.88		1	1
EV1-1	0.87	treatment-2	1	1
EV1-2	0.87		1	1
EV1-3	0.87		1	1
HIF-1	1.13	treatment-3	1	1
HIF-2	1.13		1	1
HIF-3	1.13		1	1
EHD-1	1.02	treatment-4	1	1
EHD-2	1.02		1	1
EHD-3	1.02		1	1
§ Dilution factors for Measurement

## Sheet: Table 2 Putative Metabolites
Putative Metabolites
ID	HMT DB †				m/z	MT/RT	Relative Area																									Comparative Analysis
	Compound name	Label	PubChem CID	HMDB ID			Control			treatment-1			treatment-2			treatment-3			treatment-4			Control		treatment-1		treatment-2		treatment-3		treatment-4		treatment-1 vs Control			treatment-2 vs Control			treatment-3 vs Control			treatment-4 vs Control			treatment-2 vs treatment-1			treatment-3 vs treatment-1
							EV20-1	EV20-2	EV20-3	BEV20-1	BEV20-2	BEV20-3	EV1-1	EV1-2	EV1-3	HIF-1	HIF-2	HIF-3	EHD-1	EHD-2	EHD-3	Mean	S.D.	Mean	S.D.	Mean	S.D.	Mean	S.D.	Mean	S.D.	Ratio ¶	p-value ||		Ratio ¶	p-value ||		Ratio ¶	p-value ||		Ratio ¶	p-value ||		Ratio ¶	p-value ||		Ratio ¶	p-value ||
-	2-Oxoglutaric acid	Total	51	HMDB0000208	-	-	N.D.	0.00559756	0.00652956	0.00732749	N.D.	N.D.	0.0326424	0.0140052	0.0249041	0.00847891	0.00792116	0.00826218	0.0111277	0.010289	0.0110013	0.00606356	0.000659028	0.00732749	N.A.	0.0238505	0.00936314	0.00822075	0.000281178	0.010806	0.000452171	1.20845	N.A.		3.93342	0.080204		1.35576	0.10508		1.78213	0.022041	*	3.25494	N.A.		1.12191	N.A.
A_0005	2-Oxoglutaric acid 13C-5				150.032	22.6825	N.D.	0.00559756	0.00652956	0.00732749	N.D.	N.D.	0.0233561	0.0140052	0.0249041	0.00847891	0.00792116	0.00826218	0.0111277	0.010289	0.0110013	0.00606356	0.000659028	0.00732749	N.A.	0.0207551	0.00589662	0.00822075	0.000281178	0.010806	0.000452171	1.20845	N.A.		3.42293	0.047418	*	1.35576	0.10508		1.78213	0.022041	*	2.8325	N.A.		1.12191	N.A.
A_0002	2-Oxoglutaric acid 13C-0				145.015	22.5793	N.D.	N.D.	N.D.	N.D.	N.D.	N.D.	0.00928625	N.D.	N.D.	N.D.	N.D.	N.D.	N.D.	N.D.	N.D.	N.A.	N.A.	N.A.	N.A.	0.00928625	N.A.	N.A.	N.A.	N.A.	N.A.	N.A.	N.A.		1<	N.A.		N.A.	N.A.		N.A.	N.A.		1<	N.A.		N.A.	N.A.
-	2-Phosphoglyceric acid	Total	439278	HMDB0003391	-	-	N.D.	N.D.	N.D.	N.D.	N.D.	N.D.	0.00234147	N.D.	0.002213	0.00192281	0.00162887	0.00166652	0.00168491	0.00229808	0.00194013	N.A.	N.A.	N.A.	N.A.	0.00227723	9.08397e-05	0.0017394	0.000159952	0.00197437	0.000308015	N.A.	N.A.		1<	N.A.		1<	N.A.		1<	N.A.		1<	N.A.		1<	N.A.
A_0010	2-Phosphoglyceric acid 13C-3				187.997	20.2257	N.D.	N.D.	N.D.	N.D.	N.D.	N.D.	0.00234147	N.D.	0.002213	0.00192281	0.00162887	0.00166652	0.00168491	0.00229808	0.00194013	N.A.	N.A.	N.A.	N.A.	0.00227723	9.08397e-05	0.0017394	0.000159952	0.00197437	0.000308015	N.A.	N.A.		1<	N.A.		1<	N.A.		1<	N.A.		1<	N.A.		1<	N.A.
-	3-Hydroxybutyric acid	Total	441	HMDB0000011,HMDB0000357,HMDB0000442	-	-	0.000919753	0.000898765	N.D.	0.00104545	0.00111818	0.000743182	0.00143532	N.D.	0.00121607	0.00217185	0.00181245	0.00220135	0.00246848	0.00157225	0.00165955	0.000909259	1.48405e-05	0.000968939	0.000198865	0.00132569	0.000155035	0.00206188	0.000216517	0.00190009	0.000494167	1.06564	0.65553		1.45799	0.16107		2.26765	0.011134	*	2.08972	0.073651		1.36819	0.11842		2.12798	0.003067	**
A_0015	3-Hydroxybutyric acid 13C-4				107.054	9.59477	0.000919753	0.000898765	N.D.	0.00104545	0.00111818	0.000743182	0.00143532	N.D.	0.00121607	0.00217185	0.00181245	0.00220135	0.00167338	0.00157225	0.00165955	0.000909259	1.48405e-05	0.000968939	0.000198865	0.00132569	0.000155035	0.00206188	0.000216517	0.00163506	5.48344e-05	1.06564	0.65553		1.45799	0.16107		2.26765	0.011134	*	1.79824	0.00080519	***	1.36819	0.11842		2.12798	0.003067	**
A_0012	3-Hydroxybutyric acid 13C-0				103.041	9.59098	N.D.	N.D.	N.D.	N.D.	N.D.	N.D.	N.D.	N.D.	N.D.	N.D.	N.D.	N.D.	0.000795098	N.D.	N.D.	N.A.	N.A.	N.A.	N.A.	N.A.	N.A.	N.A.	N.A.	0.000795098	N.A.	N.A.	N.A.		N.A.	N.A.		N.A.	N.A.		1<	N.A.		N.A.	N.A.		N.A.	N.A.
-	3-Phosphoglyceric acid	Total	439183	HMDB0000807	-	-	0.00400663	0.00417557	0.00356434	0.00434851	0.00488739	0.00543566	0.00975454	N.D.	0.00933601	0.00866232	0.00660726	0.00846002	0.0079404	0.0102958	0.00920041	0.00391551	0.000315637	0.00489052	0.000543581	0.00954528	0.000295946	0.00790987	0.00113261	0.00914555	0.00117868	1.24901	0.069361		2.43781	0.0009616	***	2.02013	0.019589	*	2.33572	0.012056	*	1.95179	0.0011629	**	1.61739	0.027391	*
A_0020	3-Phosphoglyceric acid 13C-3				187.997	20.7756	0.00400663	0.00417557	0.00356434	0.00434851	0.00488739	0.00543566	0.00975454	N.D.	0.00933601	0.00866232	0.00660726	0.00846002	0.0079404	0.0102958	0.00920041	0.00391551	0.000315637	0.00489052	0.000543581	0.00954528	0.000295946	0.00790987	0.00113261	0.00914555	0.00117868	1.24901	0.069361		2.43781	0.0009616	***	2.02013	0.019589	*	2.33572	0.012056	*	1.95179	0.0011629	**	1.61739	0.027391	*
-	6-Phosphogluconic acid	Total	91493	HMDB0001316	-	-	0.00396706	0.00480593	0.00512702	0.00517475	0.00538969	0.00446546	0.00783688	N.D.	0.00342425	0.00530897	0.00556155	0.00815991	0.010949	0.00468034	0.0110883	0.00463334	0.000598929	0.00500997	0.000483649	0.00563057	0.0031202	0.00634348	0.00157814	0.00890591	0.00366011	1.08129	0.44648		1.21523	0.72984		1.36909	0.19291		1.92214	0.17762		1.12387	0.82564		1.26617	0.27813
A_0025	6-Phosphogluconic acid 13C-6				281.039	15.1223	0.00396706	0.00480593	0.00512702	0.00517475	0.00538969	0.00446546	0.00783688	N.D.	0.00342425	0.00530897	0.00556155	0.00815991	0.010949	0.00468034	0.0110883	0.00463334	0.000598929	0.00500997	0.000483649	0.00563057	0.0031202	0.00634348	0.00157814	0.00890591	0.00366011	1.08129	0.44648		1.21523	0.72984		1.36909	0.19291		1.92214	0.17762		1.12387	0.82564		1.26617	0.27813
-	Acetyl CoA_divalent	Total	444493		-	-	N.D.	N.D.	N.D.	N.D.	N.D.	N.D.	N.D.	N.D.	N.D.	N.D.	N.D.	0.000511504	N.D.	N.D.	0.000515686	N.A.	N.A.	N.A.	N.A.	N.A.	N.A.	0.000511504	N.A.	0.000515686	N.A.	N.A.	N.A.		N.A.	N.A.		1<	N.A.		1<	N.A.		N.A.	N.A.		1<	N.A.
A_0033	Acetyl CoA_divalent 13C-12				409.568	10.345	N.D.	N.D.	N.D.	N.D.	N.D.	N.D.	N.D.	N.D.	N.D.	N.D.	N.D.	0.000511504	N.D.	N.D.	0.000515686	N.A.	N.A.	N.A.	N.A.	N.A.	N.A.	0.000511504	N.A.	0.000515686	N.A.	N.A.	N.A.		N.A.	N.A.		1<	N.A.		1<	N.A.		N.A.	N.A.		1<	N.A.
-	ADP	Total	6022	HMDB0001341	-	-	0.0530192	0.0560394	0.0564023	0.0575409	0.0623871	0.0555721	0.052242	0.00321428	0.0398662	0.0645532	0.0626117	0.0724499	0.0637014	0.0591783	0.0678213	0.0551537	0.00185739	0.0585	0.00350726	0.0317741	0.0254959	0.0665383	0.00521088	0.063567	0.00432307	1.06067	0.23915		0.576102	0.25275		1.20642	0.050307		1.15254	0.060992		0.543148	0.20927		1.13741	0.10053
A_0039	ADP 13C-4,15N-1 ADP 13C-5				431.04	10.9958	0.00346747	0.00361606	0.00425457	0.00363092	0.00427207	0.00392674	0.002784	N.D.	0.00207092	0.00318732	0.00327033	0.00356105	0.0032142	0.00343347	0.00334956	0.00377937	0.000418191	0.00394325	0.000320892	0.00242746	0.000504222	0.00333957	0.000196253	0.00333241	0.000110635	1.04336	0.62061		0.642294	0.092604		0.883632	0.20279		0.881738	0.19975		0.6156	0.092563		0.846908	0.061663
A_0040	ADP 13C-4,15N-2 ADP 13C-5,15N-1 ADP 13C-6				432.038	10.9981	0.00788961	0.00846353	0.00782443	0.00804055	0.00922979	0.00849944	0.00596137	N.D.	0.0043369	0.00758894	0.00764218	0.00842817	0.00866662	0.00826398	0.00881326	0.00805919	0.000351679	0.00858992	0.00059976	0.00514914	0.00114867	0.00788643	0.000469914	0.00858129	0.000284407	1.06585	0.27195		0.638915	0.15569		0.978563	0.63903		1.06478	0.11928		0.599439	0.10562		0.918102	0.18905
A_0041	ADP 13C-5,15N-2 ADP 13C-6,15N-1 ADP 13C-7				433.04	11.0032	0.0011358	0.00134869	0.00107654	0.00120201	0.00121055	0.00131743	0.00133229	N.D.	0.000751724	0.00113129	0.00114471	0.00123899	0.00122574	0.00137202	0.00142465	0.00118701	0.000143119	0.00124333	6.43133e-05	0.00104201	0.000410525	0.00117166	5.8692e-05	0.0013408	0.000103066	1.04744	0.58147		0.877842	0.70552		0.98707	0.8758		1.12956	0.21242		0.838082	0.61341		0.942363	0.2277
A_0042	ADP 13C-5,15N-3 ADP 13C-6,15N-2 ADP 13C-7,15N-1 ADP 13C-8				434.043	11.004	0.00163975	0.00185934	0.0017449	0.00181999	0.00225031	0.0016621	0.00208859	N.D.	0.00126423	0.00198845	0.00205723	0.0020119	0.00182132	0.00167464	0.00220766	0.001748	0.000109825	0.0019108	0.000304437	0.00167641	0.000582911	0.00201919	3.49662e-05	0.00190121	0.000275347	1.09314	0.45883		0.959045	0.89079		1.15515	0.040225	*	1.08765	0.4452		0.877333	0.67272		1.05673	0.60107
A_0043	ADP 13C-6,15N-3 ADP 13C-7,15N-2 ADP 13C-8,15N-1 ADP 13C-9				435.045	10.9973	0.00547573	0.0061644	0.00591664	0.00732297	0.00774297	0.00712074	0.00700801	N.D.	0.0057432	0.00738044	0.00708242	0.00795872	0.00624588	0.00588627	0.00693402	0.00585226	0.000348817	0.00739556	0.000317407	0.0063756	0.000894352	0.00747386	0.000445557	0.00635539	0.000532393	1.26371	0.0049071	**	1.08943	0.5557		1.27709	0.0088776	**	1.08597	0.25329		0.862085	0.33797		1.01059	0.81763
A_0044	ADP 13C-7,15N-3 ADP 13C-8,15N-2 ADP 13C-9,15N-1 ADP 13C-10				436.044	10.9984	0.0168946	0.0174524	0.0179625	0.0189537	0.0192231	0.0180559	0.0185257	0.00181889	0.0150648	0.0212127	0.0201062	0.0252107	0.0210393	0.0180092	0.0211631	0.0174365	0.00053411	0.0187442	0.000611143	0.0118031	0.00881805	0.0221765	0.0026853	0.0200705	0.00178624	1.075	0.05028		0.67692	0.38377		1.27185	0.087123		1.15106	0.11523		0.629694	0.30573		1.18311	0.15149
A_0045	ADP 13C-8,15N-4 ADP 13C-9,15N-3 ADP 13C-10,15N-2				438.046	10.9992	0.0154273	0.0160561	0.0164363	0.015481	0.0171407	0.0138625	0.013434	0.00139539	0.00999423	0.0204895	0.019726	0.0223071	0.0198985	0.0193	0.0223325	0.0159732	0.000509596	0.0154947	0.00163918	0.00827453	0.0062008	0.0208408	0.00132594	0.0205103	0.00160617	0.970045	0.67002		0.518025	0.16364		1.30474	0.014463	*	1.28404	0.030008	*	0.534022	0.17472		1.34503	0.012935	*
A_0046	ADP 13C-9,15N-4 ADP 13C-10,15N-3				439.048	10.9969	0.00108889	0.00107901	0.00118642	0.00108977	0.00131755	0.00112727	0.00110805	N.D.	0.00064023	0.00157449	0.00158268	0.00173332	0.00158988	0.00123878	0.00159657	0.00111811	5.93663e-05	0.0011782	0.000122132	0.000874138	0.000330796	0.00163016	8.94307e-05	0.00147508	0.000204667	1.05374	0.50103		0.781802	0.48429		1.45797	0.0021008	**	1.31926	0.084359		0.741927	0.40533		1.3836	0.0083988	**
-	Ala	Total	602	HMDB0000161,HMDB0001310	-	-	2.6251	2.59161	2.72898	3.00458	3.17561	3.10825	2.09062	1.57544	2.06389	3.43324	3.51574	3.53336	3.42156	3.70052	3.54088	2.64856	0.0716307	3.09615	0.0861533	1.90998	0.290034	3.49411	0.0534477	3.55432	0.139964	1.16899	0.0025812	**	0.721139	0.041015	*	1.31925	0.00013718	***	1.34198	0.0022026	**	0.61689	0.013575	*	1.12853	0.0045791	**
C_0005	Ala 13C-2 Ala 13C-1,15N-1				92.058	8.72326	0.0198181	0.0182244	0.0192879	0.0204722	0.0243014	0.0225984	0.0218861	0.018993	0.0210067	0.0174438	0.0193938	0.0179155	0.0171757	0.0186058	0.0188369	0.0191101	0.000811543	0.0224573	0.00191848	0.0206286	0.00148313	0.0182511	0.0010174	0.0182061	0.000899823	1.17515	0.077763		1.07946	0.21478		0.955046	0.31958		0.952696	0.26658		0.918568	0.26562		0.812699	0.042988	*
C_0004	Ala 13C-3				93.0638	8.71807	0.45993	0.45987	0.46741	0.493119	0.525406	0.49957	0.439048	0.328695	0.416204	0.255702	0.249894	0.24821	0.250962	0.279993	0.265121	0.462404	0.0043358	0.506032	0.0170862	0.394649	0.0582488	0.251269	0.00393047	0.265359	0.014517	1.09435	0.040474	*	0.853474	0.18087		0.543397	4.4108e-07	***	0.573869	0.00083685	***	0.77989	0.070232		0.496547	0.00092094	***
C_0006	Ala 13C-3,15N-1				94.062	8.71882	1.8882	1.8548	1.97269	2.21866	2.32684	2.30107	1.39289	1.0491	1.39896	2.97718	3.05418	3.06696	2.97308	3.21563	3.07485	1.90523	0.0607613	2.28219	0.0565086	1.28032	0.200262	3.03277	0.0485643	3.08785	0.121796	1.19786	0.0014407	**	0.672001	0.024594	*	1.59182	2.2291e-05	***	1.62073	0.00071369	***	0.561004	0.0089119	**	1.32889	7.4235e-05	***
C_0007	Ala 15N-1				91.0521	8.72403	0.198599	0.197988	0.207973	0.210456	0.232246	0.224404	0.176002	0.131754	0.169021	0.166139	0.174863	0.18262	0.164957	0.168347	0.165383	0.20152	0.00559698	0.222369	0.0110364	0.158926	0.0237887	0.174541	0.00824491	0.166229	0.00184685	1.10346	0.062479		0.788634	0.083062		0.86612	0.012718	*	0.824876	0.0045306	**	0.714695	0.027906	*	0.784915	0.0049179	**
C_0002	Ala 13C-0				90.055	8.72401	0.0585472	0.0607314	0.0616269	0.0618799	0.0668168	0.0606134	0.0607978	0.0468942	0.0586976	0.0167714	0.0174068	0.0176557	0.0153884	0.0179449	0.0166859	0.0603018	0.00158418	0.0631034	0.00327765	0.0554632	0.00749488	0.0172779	0.000455994	0.0166731	0.00127829	1.04646	0.27801		0.91976	0.38006		0.286524	0.00017577	***	0.276494	4.8592e-06	***	0.878926	0.21272		0.273804	0.0014271	**
-	AMP	Total	6083	HMDB0000045	-	-	0.0238882	0.0277695	0.0250153	0.0257274	0.0275067	0.0264915	0.031294	0.0157327	0.0202588	0.0282933	0.0296083	0.0384667	0.0486486	0.0326562	0.0581321	0.0255576	0.00199668	0.0265752	0.000892575	0.0224285	0.00800431	0.0321228	0.00553318	0.046479	0.0128758	1.03981	0.48375		0.877565	0.57208		1.25688	0.16631		1.81859	0.10315		0.843964	0.46464		1.20875	0.22238
A_0052	AMP 13C-4,15N-1 AMP 13C-5				351.074	9.32918	0.00107778	0.00129494	N.D.	0.00133783	0.00149184	0.00104205	0.00138381	N.D.	N.D.	0.00106759	0.00100072	0.00102104	0.00157348	0.00108078	0.00196406	0.00118636	0.000153557	0.00129057	0.000228588	0.00138381	N.A.	0.00102978	3.42808e-05	0.00153944	0.000442623	1.08784	0.58598		1.16643	N.A.		0.868018	0.38008		1.29762	0.30477		1.07224	N.A.		0.797928	0.18438
A_0053	AMP 13C-4,15N-2 AMP 13C-5,15N-1 AMP 13C-6				352.071	9.32423	0.00289615	0.00279756	0.00278852	0.00309443	0.00295855	0.0034008	0.002976	0.00167623	0.00201072	0.00240545	0.00234341	0.00333304	0.00451871	0.00300798	0.00495909	0.00282741	5.97041e-05	0.00315126	0.000226531	0.00222099	0.000674913	0.00269397	0.000554323	0.00416193	0.00102332	1.11454	0.12362		0.785519	0.25936		0.952803	0.71789		1.47199	0.15197		0.704793	0.12854		0.854885	0.2885
A_0054	AMP 13C-5,15N-2 AMP 13C-6,15N-1 AMP 13C-7				353.074	9.33683	N.D.	N.D.	N.D.	N.D.	N.D.	N.D.	N.D.	N.D.	N.D.	N.D.	N.D.	N.D.	N.D.	N.D.	0.00085	N.A.	N.A.	N.A.	N.A.	N.A.	N.A.	N.A.	N.A.	0.00085	N.A.	N.A.	N.A.		N.A.	N.A.		N.A.	N.A.		1<	N.A.		N.A.	N.A.		N.A.	N.A.
A_0055	AMP 13C-6,15N-2 AMP 13C-7,15N-1 AMP 13C-8				354.075	9.32424	N.D.	0.000554321	N.D.	N.D.	0.000844318	N.D.	0.00093908	N.D.	N.D.	0.000642478	0.000617699	0.000685841	0.000914706	0.000687255	0.001255	0.000554321	N.A.	0.000844318	N.A.	0.00093908	N.A.	0.000648673	3.44906e-05	0.000952319	0.000285734	1.52316	N.A.		1.69411	N.A.		1.17021	N.A.		1.71799	N.A.		1.11224	N.A.		0.76828	N.A.
A_0056	AMP 13C-7,15N-2 AMP 13C-8,15N-1 AMP 13C-9				355.078	9.32587	0.00152351	0.00185934	0.0018719	0.00174755	0.00237589	0.00209358	0.00304156	0.00159119	0.00173139	0.00202513	0.00207163	0.00237571	0.00296252	0.0018999	0.00407385	0.00175158	0.000197616	0.00207234	0.000314705	0.00212138	0.000799979	0.00215749	0.00019041	0.00297875	0.00108707	1.18312	0.22213		1.21112	0.51057		1.23174	0.062593		1.70061	0.18635		1.02366	0.92839		1.04109	0.71307
A_0057	AMP 13C-7,15N-3 AMP 13C-8,15N-2 AMP 13C-9,15N-1				356.077	9.32275	0.00502554	0.0058978	0.00507977	0.00530327	0.0057872	0.00579175	0.00691692	0.00366529	0.0050332	0.00551937	0.00580376	0.00714764	0.0094164	0.00622573	0.0105092	0.00533437	0.000488699	0.00562741	0.000280722	0.00520514	0.00163262	0.00615692	0.000869687	0.00871709	0.00222569	1.05493	0.43057		0.975774	0.90589		1.1542	0.24447		1.63414	0.11297		0.924962	0.69986		1.0941	0.40541
A_0058	AMP 13C-8,15N-3 AMP 13C-9,15N-2 AMP 13C-10,15N-1				357.078	9.32359	0.00786799	0.00951164	0.00937253	0.00926605	0.00831941	0.00864429	0.0101322	0.00566653	0.00731162	0.0102351	0.0105608	0.0142099	0.0171815	0.011565	0.0197562	0.00891738	0.000911461	0.00874325	0.000481015	0.00770345	0.00225847	0.0116686	0.00220682	0.0161676	0.0041887	0.980472	0.78866		0.863868	0.45936		1.30852	0.15138		1.81304	0.089398		0.881074	0.51113		1.33458	0.143
A_0059	AMP 13C-8,15N-4 AMP 13C-9,15N-3 AMP 13C-10,15N-2				358.079	9.32413	0.00549722	0.00585388	0.00590255	0.0049783	0.00572948	0.00551899	0.00590441	0.00313345	0.00417188	0.00639816	0.00660589	0.00912714	0.0113961	0.0081896	0.0137892	0.00575121	0.000221308	0.00540892	0.000387495	0.00440325	0.00139989	0.00737706	0.00151917	0.011125	0.00280962	0.940483	0.2713		0.76562	0.23534		1.2827	0.20287		1.93437	0.079406		0.814071	0.33916		1.36387	0.14696
A_0060	AMP 13C-9,15N-4 AMP 13C-10,15N-3				359.081	9.31576	N.D.	N.D.	N.D.	N.D.	N.D.	N.D.	N.D.	N.D.	N.D.	N.D.	0.000604425	0.000566372	0.000685294	N.D.	0.00097549	N.A.	N.A.	N.A.	N.A.	N.A.	N.A.	0.000585398	2.69076e-05	0.000830392	0.0002052	N.A.	N.A.		N.A.	N.A.		1<	N.A.		1<	N.A.		N.A.	N.A.		1<	N.A.
-	Arg	Total	6322	HMDB0000517,HMDB0003416	-	-	0.141792	0.160118	0.154181	0.169349	0.177377	0.175295	0.0463464	0.0102689	0.0459229	0.16208	0.150614	0.169828	0.152917	0.190022	0.151714	0.15203	0.00935048	0.174007	0.00416598	0.0341794	0.0207082	0.160841	0.00966665	0.164884	0.0217779	1.14456	0.038856	*	0.22482	0.0038928	**	1.05795	0.31996		1.08455	0.4234		0.196426	0.0056469	**	0.924335	0.12813
C_0013	Arg 13C-5,15N-4 Arg 13C-6,15N-3				184.127	6.85504	0.0116313	0.0114512	0.0119455	0.0137992	0.0143259	0.0137595	0.00413934	N.D.	0.00334631	0.012587	0.0123225	0.0137006	0.0117666	0.0144686	0.0128161	0.011676	0.000250142	0.0139615	0.000316174	0.00374282	0.000560754	0.01287	0.00073136	0.0130171	0.0013622	1.19574	0.0007757	***	0.320556	0.016428	*	1.10226	0.093071		1.11486	0.22762		0.268081	0.0078935	**	0.921822	0.1071
C_0011	Arg 13C-6				181.139	6.85267	0.00285658	N.D.	N.D.	0.00289986	0.00265894	0.00292801	N.D.	N.D.	N.D.	0.00222632	N.D.	0.00241462	N.D.	N.D.	0.00239247	0.00285658	N.A.	0.00282894	0.000147891	N.A.	N.A.	0.00232047	0.000133151	0.00239247	N.A.	0.990324	N.A.		<1	N.A.		0.812326	N.A.		0.837531	N.A.		<1	N.A.		0.820263	0.03951	*
C_0014	Arg 13C-6,15N-4				185.128	6.8546	0.124057	0.144529	0.139076	0.146952	0.152631	0.152648	0.0367597	0.00854104	0.0360929	0.14357	0.133855	0.149383	0.137115	0.171496	0.133367	0.135888	0.0106018	0.150744	0.00328354	0.0271312	0.016103	0.142269	0.00784513	0.147326	0.0210154	1.10933	0.12589		0.199659	0.0012226	**	1.04696	0.45288		1.08417	0.4626		0.179982	0.004262	**	0.943783	0.19364
C_0009	Arg 13C-0				175.12	6.85385	0.0032465	0.00413773	0.00315877	0.00569803	0.0077619	0.00595869	0.0054474	0.0017279	0.00648364	0.00369659	0.00443659	0.00432998	0.00403567	0.0040573	0.00313875	0.00351433	0.000541659	0.00647287	0.00112391	0.00455298	0.00250085	0.00415439	0.00040003	0.00374391	0.000524192	1.84185	0.028219	*	1.29555	0.54935		1.18213	0.18116		1.06532	0.62577		0.703395	0.31823		0.641815	0.056977
-	Asn	Total	236	HMDB0000168,HMDB0033780	-	-	0.208493	0.214617	0.222624	0.20687	0.216691	0.205929	0.112472	0.0706373	0.104995	0.0606185	0.058572	0.0604361	0.0610847	0.0745626	0.0626241	0.215245	0.00708649	0.20983	0.00596059	0.0960349	0.0223104	0.0598755	0.00113254	0.0660904	0.00737733	0.974844	0.36999		0.446165	0.0069638	**	0.278174	0.00052533	***	0.307048	1.4801e-05	***	0.457679	0.0088573	**	0.285352	0.0003496	***
C_0018	Asn 13C-2,15N-1 Asn 13C-3				136.067	10.1487	0.0215049	0.0218852	0.0236908	0.0241667	0.0249116	0.0220761	0.0159603	0.00947798	0.0151526	0.00689451	0.0079772	0.00758257	0.00763882	0.0104781	0.00895093	0.0223603	0.00116783	0.0237181	0.00146997	0.0135303	0.00353255	0.00748476	0.000547928	0.00902261	0.00142099	1.06073	0.28176		0.605103	0.038587	*	0.334734	0.00038447	***	0.40351	0.00028645	***	0.570461	0.02459	*	0.315571	0.00095516	***
C_0019	Asn 13C-2 Asn 13C-1,15N-1				135.065	10.1499	0.00717535	0.0077274	0.00751311	0.00861295	0.0085731	0.00861443	0.00581324	0.00417846	0.00529277	0.0022038	0.00200875	0.00199126	0.00251291	0.00309003	N.D.	0.00747195	0.000278313	0.00860016	2.34478e-05	0.00509482	0.00083517	0.00206794	0.000117984	0.00280147	0.000408084	1.15099	0.019094	*	0.68186	0.028812	*	0.27676	0.00016095	***	0.374931	0.010493	*	0.59241	0.018337	*	0.240453	6.1421e-05	***
C_0020	Asn 13C-3,15N-1 Asn 13C-4				137.07	10.1487	0.0533553	0.0550122	0.0557241	0.0519413	0.0543749	0.0524141	0.0307306	0.0189143	0.0290661	0.0202653	0.0181293	0.0194951	0.0201426	0.0238449	0.0201978	0.0546972	0.0012154	0.0529101	0.00129036	0.026237	0.00639603	0.0192966	0.00108173	0.0213951	0.00212176	0.967327	0.15596		0.479677	0.013937	*	0.352789	3.3908e-06	***	0.391155	0.00011035	***	0.495879	0.015651	*	0.364705	5.5917e-06	***
C_0021	Asn 13C-4,15N-1				138.071	10.1421	0.0811569	0.0837346	0.0892013	0.0759893	0.0800864	0.0753025	0.0305346	0.0202485	0.0281234	0.0192225	0.0186422	0.0191482	0.0186254	0.0228062	0.0198393	0.0846976	0.00410774	0.0771261	0.00258662	0.0263022	0.00537947	0.0190043	0.000315787	0.0204236	0.0021508	0.910605	0.064938		0.310542	0.00017951	***	0.224378	0.0012286	**	0.241136	0.00015133	***	0.341028	0.00084324	***	0.246406	0.00056001	***
C_0022	Asn 15N-1				134.058	10.1546	0.0319459	0.0299623	0.0323026	0.0316112	0.0329201	0.0323241	0.0181367	0.0111288	0.017324	0.00766332	0.00751882	0.00752105	0.00776829	0.00929255	0.00803467	0.0314036	0.00126091	0.0322852	0.000655308	0.0155298	0.00383299	0.00756773	8.27883e-05	0.00836517	0.000814101	1.02807	0.36117		0.494524	0.012278	*	0.240983	0.00089091	***	0.266376	4.3744e-05	***	0.481021	0.014903	*	0.234403	0.00019021	***
C_0016	Asn 13C-0				133.06	10.1539	0.0133547	0.0162957	0.0141924	0.0145482	0.0158254	0.015198	0.0112968	0.00668925	0.0100362	0.00436899	0.00429569	0.00469786	0.0043967	0.00505084	0.00560146	0.0146143	0.00151521	0.0151905	0.000638606	0.00934076	0.00238121	0.00445418	0.000214192	0.00501633	0.000603124	1.03943	0.59123		0.639153	0.040299	*	0.304783	0.0064813	**	0.343249	0.0035353	**	0.614906	0.043133	*	0.293221	0.00041227	***
-	Asp	Total	424	HMDB0000191,HMDB0006483	-	-	0.505893	0.506433	0.564026	0.736728	0.808842	0.752105	0.71208	0.385847	0.648206	0.516829	0.516675	0.534261	0.561513	0.599311	0.568413	0.525451	0.0334086	0.765891	0.0379824	0.582044	0.172888	0.522588	0.0101088	0.576412	0.0201289	1.45759	0.0012719	**	1.1077	0.63028		0.994552	0.89825		1.09699	0.10097		0.759957	0.20264		0.682327	0.0053315	**
C_0026	Asp 13C-2,15N-1 Asp 13C-3				137.051	11.215	0.0460359	0.0443018	0.0490757	0.0786539	0.0871835	0.0788421	0.103006	0.0561128	0.0887541	0.0636978	0.0674015	0.0649233	0.0757805	0.0792859	0.0764187	0.0464711	0.00241651	0.0815598	0.00487115	0.0826243	0.0240401	0.0653409	0.00188682	0.0771617	0.00186709	1.75507	0.0017136	**	1.77797	0.11975		1.40605	0.00058925	***	1.66042	9.8467e-05	***	1.01305	0.94646		0.801141	0.018225	*
C_0027	Asp 13C-2 Asp 13C-1,15N-1				136.049	11.215	0.0151263	0.01571	0.0176379	0.0327722	0.0340151	0.0314985	0.0392213	0.0213973	0.0328352	0.0173344	0.0167998	0.0175535	0.0201569	0.0205272	0.0193505	0.0161581	0.00131441	0.0327619	0.00125833	0.0311513	0.00903054	0.0172292	0.000387691	0.0200115	0.000601677	2.02758	9.4859e-05	***	1.9279	0.09969		1.06629	0.29146		1.23848	0.022156	*	0.950838	0.78758		0.525892	0.0010002	**
C_0028	Asp 13C-3,15N-1				138.054	11.2113	0.110244	0.112103	0.118155	0.154302	0.174589	0.159144	0.181323	0.0948634	0.169809	0.133565	0.134435	0.144903	0.164111	0.164026	0.16537	0.113501	0.0041367	0.162678	0.0105949	0.148665	0.046948	0.137635	0.00631007	0.164502	0.000752412	1.43328	0.0079742	**	1.30982	0.32374		1.21263	0.0079223	**	1.44935	0.0016495	**	0.913859	0.66		0.846052	0.034146	*
C_0029	Asp 13C-4,15N-1				139.055	11.2076	0.23771	0.232567	0.274901	0.308233	0.337575	0.320854	0.250494	0.135722	0.227993	0.240951	0.237829	0.247506	0.237757	0.266863	0.239713	0.248393	0.0231002	0.322221	0.0147186	0.204736	0.0608182	0.242096	0.00493897	0.248111	0.0162691	1.29722	0.014035	*	0.824245	0.34178		0.974649	0.68626		0.998867	0.98715		0.635392	0.071541		0.751335	0.0063234	**
C_0030	Asp 15N-1				135.043	11.2268	0.0697455	0.069661	0.072215	0.114342	0.124502	0.11439	0.0972342	0.0534498	0.0907306	0.0520662	0.0510833	0.0507751	0.054453	0.0571899	0.056142	0.0705405	0.00145073	0.117745	0.00585175	0.0804715	0.0236264	0.0513082	0.000674298	0.0559283	0.00138095	1.66918	0.0033656	**	1.14078	0.54248		0.727358	0.00035252	***	0.792854	0.00022908	***	0.68344	0.10431		0.435758	0.0023082	**
C_0024	Asp 13C-0				134.045	11.2276	0.0270315	0.0320894	0.0320421	0.0484238	0.0509775	0.0473749	0.0408012	0.0243018	0.0380839	0.00921413	0.00912609	0.00859864	0.00925451	0.0114191	0.011418	0.0303877	0.0029066	0.0489254	0.00185295	0.0343956	0.00884647	0.00897962	0.000332865	0.0106972	0.00124941	1.61004	0.0015579	**	1.13189	0.5215		0.295502	0.0055862	**	0.352024	0.0026341	**	0.703022	0.0988		0.183537	0.00050675	***
-	ATP	Total	5957	HMDB0000538	-	-	0.619261	0.617745	0.625059	0.565527	0.632074	0.554489	0.587686	0.00899743	0.571217	0.634106	0.581682	0.585224	0.569239	0.659119	0.577072	0.620688	0.00386	0.58403	0.0419716	0.3893	0.329455	0.600337	0.0292977	0.60181	0.0497853	0.940939	0.26894		0.627207	0.34788		0.967212	0.35176		0.969585	0.57913		0.666575	0.41383		1.02792	0.61373
A_0064	ATP 13C-10,15N-5				521.009	11.9642	N.D.	N.D.	N.D.	N.D.	N.D.	N.D.	N.D.	N.D.	0.000871264	0.00121796	0.00113845	0.00110363	0.00125578	N.D.	0.00141628	N.A.	N.A.	N.A.	N.A.	0.000871264	N.A.	0.00115335	5.86041e-05	0.00133603	0.000113494	N.A.	N.A.		1<	N.A.		1<	N.A.		1<	N.A.		1<	N.A.		1<	N.A.
A_0066	ATP 13C-3,15N-1 ATP 13C-4				510.005	11.9905	0.000917284	N.D.	N.D.	0.00101364	0.000813636	0.000809091	0.000737931	N.D.	N.D.	N.D.	0.000649558	0.000912059	N.D.	N.D.	0.00105707	0.000917284	N.A.	0.000878788	0.000116804	0.000737931	N.A.	0.000780808	0.000185617	0.00105707	N.A.	0.958033	N.A.		0.804474	N.A.		0.851218	N.A.		1.15239	N.A.		0.839715	N.A.		0.888506	0.59188
A_0067	ATP 13C-3,15N-2 ATP 13C-4,15N-1 ATP 13C-5				511.007	11.9825	0.0238964	0.0260087	0.022761	0.0239632	0.0245324	0.0228303	0.0179848	N.D.	0.0191271	0.0170988	0.0154589	0.0160415	0.0181036	0.0199637	0.0172307	0.024222	0.00164818	0.0237753	0.000866481	0.018556	0.000807766	0.0161997	0.000831277	0.0184327	0.00139592	0.981556	0.70544		0.766078	0.015293	*	0.668802	0.0051157	**	0.760988	0.010355	*	0.780473	0.012247	*	0.681369	0.00040197	***
A_0068	ATP 13C-3,15N-3 ATP 13C-4,15N-2 ATP 13C-5,15N-1 ATP 13C-6				512.005	11.9851	0.0612793	0.0619005	0.0603287	0.0583076	0.0654649	0.0579999	0.0455813	N.D.	0.0463189	0.045912	0.0440244	0.0439398	0.0486184	0.0562847	0.0503413	0.0611695	0.000791614	0.0605908	0.00422392	0.0459501	0.00052153	0.0446254	0.00111503	0.0517481	0.00402215	0.990539	0.836		0.751193	0.00014157	***	0.729537	6.7092e-05	***	0.845979	0.050964		0.758367	0.02452	*	0.736505	0.017289	*
A_0070	ATP 13C-5,15N-2 ATP 13C-6,15N-1 ATP 13C-7				513.009	11.9781	0.00900751	0.00840244	0.0079183	0.00880567	0.00854666	0.00854284	0.00708996	N.D.	0.00746014	0.00700592	0.00649207	0.00701146	0.00764453	0.00792041	0.00749736	0.00844275	0.00054572	0.00863172	0.000150655	0.00727505	0.00026176	0.00683648	0.000298279	0.00768743	0.000214763	1.02238	0.61473		0.861692	0.051332		0.809746	0.019454	*	0.910536	0.12534		0.842827	0.046305	*	0.792018	0.002781	**
A_0071	ATP 13C-5,15N-3 ATP 13C-6,15N-2 ATP 13C-7,15N-1 ATP 13C-8				514.009	11.9828	0.011691	0.0109092	0.0108587	0.0118775	0.013753	0.0114739	0.0140464	N.D.	0.0128301	0.0117435	0.0106101	0.0103395	0.0091085	0.0119887	0.0100422	0.011153	0.000466608	0.0123681	0.00121622	0.0134383	0.000860092	0.0108977	0.000744852	0.0103798	0.00146948	1.10895	0.21918		1.20491	0.12081		0.977111	0.64607		0.930675	0.46318		1.08653	0.33585		0.881112	0.16331
A_0072	ATP 13C-6,15N-3 ATP 13C-7,15N-2 ATP 13C-8,15N-1 ATP 13C-9				515.011	11.9822	0.0429922	0.0432681	0.0418085	0.0465274	0.0497328	0.0468018	0.0542775	0.00127295	0.0522884	0.0440838	0.0395464	0.0412975	0.0367587	0.0428034	0.037502	0.0426896	0.000775388	0.0476874	0.00177675	0.0359463	0.0300445	0.0416426	0.00228829	0.0390214	0.00329637	1.11707	0.025364	*	0.842039	0.73498		0.975473	0.51829		0.914072	0.18867		0.753791	0.56847		0.873241	0.024875	*
A_0073	ATP 13C-6,15N-4 ATP 13C-7,15N-3 ATP 13C-8,15N-2 ATP 13C-9,15N-1 ATP 13C-10				516.011	11.98	0.110271	0.109847	0.11291	0.110974	0.131415	0.108077	0.132852	0.00257882	0.125322	0.132798	0.119953	0.118752	0.106991	0.130306	0.115692	0.11101	0.00165956	0.116822	0.0127202	0.0869178	0.0731367	0.123834	0.00778573	0.117663	0.0117817	1.05236	0.51243		0.782974	0.62589		1.11553	0.098106		1.05993	0.43159		0.744019	0.55394		1.06003	0.46986
A_0074	ATP 13C-7,15N-4 ATP 13C-8,15N-3 ATP 13C-9,15N-2 ATP 13C-10,15N-1				517.012	11.9807	0.211213	0.211528	0.213846	0.183513	0.197206	0.180437	0.191326	0.00307314	0.188861	0.217075	0.198087	0.205037	0.198101	0.221892	0.191235	0.212196	0.0014376	0.187052	0.00892745	0.127753	0.107983	0.206733	0.00960689	0.203743	0.0160883	0.881508	0.036635	*	0.602055	0.30831		0.974257	0.42899		0.960165	0.4591		0.682982	0.44206		1.10522	0.060415
A_0075	ATP 13C-7,15N-5 ATP 13C-8,15N-4 ATP 13C-9,15N-3 ATP 13C-10,15N-2				518.013	11.9815	0.136309	0.133553	0.141892	0.110159	0.129765	0.107288	0.112577	0.00207252	0.108009	0.14261	0.132204	0.127889	0.129723	0.153711	0.133033	0.137252	0.00424859	0.115737	0.0122331	0.0742195	0.0625228	0.134234	0.0075674	0.138822	0.0129999	0.843249	0.079989		0.540755	0.22246		0.978015	0.58766		1.01144	0.85781		0.641275	0.36903		1.15982	0.10331
A_0076	ATP 13C-8,15N-5 ATP 13C-9,15N-4 ATP 13C-10,15N-3				519.015	11.9796	0.00774945	0.00856974	0.00854975	0.0070793	0.00747367	0.00700262	0.00763481	N.D.	0.00701809	0.00933514	0.00905185	0.00915394	0.00913606	0.00999435	0.0082935	0.00828965	0.000467932	0.00718519	0.00025275	0.00732645	0.000436081	0.00918031	0.000143475	0.0091413	0.00085044	0.866767	0.035376	*	0.883807	0.12141		1.10744	0.070165		1.10274	0.22279		1.01966	0.73144		1.27767	0.00098347	***
A_0077	ATP 13C-9,15N-5 ATP 13C-10,15N-4				520.016	11.9777	0.00393399	0.0037578	0.00418544	0.00330608	0.00337043	0.00322727	0.00357772	N.D.	0.00311087	0.00414338	0.00342794	0.00374631	0.00379805	0.00425504	0.00373186	0.00395908	0.00021492	0.00330126	7.17e-05	0.00334429	0.000330116	0.00377255	0.000358442	0.00392832	0.000284883	0.833845	0.024434	*	0.844715	0.17803		0.952885	0.49148		0.99223	0.88905		1.01304	0.88431		1.14276	0.14572
A_0062	ATP 13C-0				505.989	11.9928	N.D.	N.D.	N.D.	N.D.	N.D.	N.D.	N.D.	N.D.	N.D.	0.00108303	0.00103852	N.D.	N.D.	N.D.	N.D.	N.A.	N.A.	N.A.	N.A.	N.A.	N.A.	0.00106077	3.14769e-05	N.A.	N.A.	N.A.	N.A.		N.A.	N.A.		1<	N.A.		N.A.	N.A.		N.A.	N.A.		1<	N.A.
-	Citric acid	Total	311	HMDB0000094	-	-	0.0970422	0.0925539	0.0873553	0.106705	0.126138	0.110978	0.163793	0.0834085	0.15694	0.144815	0.133178	0.133325	0.130061	0.173305	0.162512	0.0923172	0.00484776	0.114607	0.0102122	0.134714	0.0445635	0.137106	0.00667666	0.155293	0.0225079	1.24145	0.045199	*	1.45925	0.2402		1.48517	0.0010935	**	1.68216	0.035076	*	1.17544	0.51915		1.19632	0.040836	*
A_0084	Citric acid 13C-1				192.025	28.8085	N.D.	N.D.	N.D.	0.00370336	N.D.	0.0036893	0.00596137	0.00306167	0.00650414	0.00439197	0.00430705	0.00345711	0.00446875	0.00676682	0.00516572	N.A.	N.A.	0.00369633	9.94208e-06	0.00517573	0.00185083	0.00405204	0.000516975	0.0054671	0.0011783	1<	N.A.		1<	N.A.		1<	N.A.		1<	N.A.		1.40023	0.30045		1.09623	0.35559
A_0085	Citric acid 13C-2				193.028	28.7743	0.012935	0.0130178	0.0124214	0.0156442	0.0185977	0.0144636	0.0219419	0.0109682	0.0216773	0.020427	0.0186897	0.0176997	0.0180153	0.0220843	0.0227466	0.0127914	0.000323119	0.0162352	0.00212947	0.0181958	0.00626065	0.0189388	0.00138063	0.0209487	0.00256192	1.26923	0.10414		1.4225	0.27333		1.48059	0.01284	*	1.63772	0.029687	*	1.12076	0.65012		1.16653	0.15058
A_0086	Citric acid 13C-3				194.031	28.7867	0.00858706	0.00789913	0.00836833	0.0120586	0.014725	0.0125334	0.0254681	0.0117419	0.025352	0.0272457	0.0260961	0.0268873	0.0285378	0.0359865	0.0350942	0.00828484	0.000351484	0.0131056	0.00142233	0.020854	0.00789153	0.026743	0.000588213	0.0332062	0.0040675	1.58188	0.022519	*	2.51713	0.10983		3.22795	9.9789e-06	***	4.00807	0.0083869	**	1.59122	0.22856		2.04057	0.0011243	**
A_0087	Citric acid 13C-4				195.035	28.7743	0.024302	0.0230206	0.0216401	0.0305414	0.0377379	0.031391	0.0403247	0.0214509	0.0357379	0.0386628	0.0351943	0.0340128	0.032655	0.0386009	0.0399489	0.0229875	0.00133127	0.0332234	0.00393265	0.0325045	0.00984361	0.0359567	0.00241695	0.0370683	0.00388101	1.44528	0.03493	*	1.414	0.23451		1.56418	0.0033858	**	1.61254	0.016222	*	0.978361	0.91489		1.08227	0.37388
A_0088	Citric acid 13C-5				196.037	28.7558	0.018156	0.0160768	0.0148151	0.0122329	0.01309	0.0124951	0.0241873	0.0135196	0.0232016	0.022456	0.0210331	0.0220671	0.0191661	0.0212561	0.0241168	0.0163493	0.00168705	0.012606	0.000439178	0.0203028	0.00589509	0.0218521	0.000735427	0.021513	0.00248535	0.771042	0.053571		1.24182	0.36611		1.33658	0.01752	*	1.31584	0.047991	*	1.61057	0.15141		1.73347	0.00019637	***
A_0089	Citric acid 13C-6				197.041	28.7397	0.0190711	0.0186496	0.0174269	0.0131202	0.0160887	0.0140423	0.0161514	0.00761027	0.015255	0.0169154	0.0157379	0.0167239	0.0133275	0.0146758	0.0166934	0.0183825	0.000854008	0.0144171	0.00151931	0.0130056	0.00469391	0.0164591	0.000631813	0.0148989	0.00169402	0.784282	0.026639	*	0.707497	0.18223		0.895365	0.039149	*	0.810494	0.051132		0.902094	0.66172		1.14164	0.13178
A_0083	Citric acid 13C-0				191.021	28.7986	0.0139911	0.0138901	0.0126836	0.0194042	0.0258987	0.022363	0.0297577	0.0150559	0.0292121	0.0147165	0.0121202	0.0124771	0.0138904	0.0339342	0.0187467	0.0135216	0.000727438	0.0225553	0.00325151	0.0246752	0.00833502	0.0131046	0.00140729	0.0221904	0.0104562	1.66809	0.035239	*	1.82488	0.14534		0.969161	0.67945		1.64111	0.28725		1.09399	0.71299		0.580999	0.023514	*
-	CoA_divalent	Total	87642		-	-	0.000798765	N.D.	N.D.	0.00192159	0.0028709	0.00112841	0.00442565	N.D.	0.00336897	0.0032048	0.00311354	0.00204375	0.00364399	0.00345394	0.00371279	0.000798765	N.A.	0.00197363	0.000872409	0.00389731	0.000747187	0.00278736	0.0006456	0.00360358	0.000134073	2.47085	N.A.		4.87917	N.A.		3.48959	N.A.		4.51143	N.A.		1.97469	0.091336		1.4123	0.26937
A_0096	CoA_divalent 13C-11				388.065	11.083	N.D.	N.D.	N.D.	0.000796591	0.00105455	N.D.	0.001344	N.D.	0.00120884	0.00111006	0.000753982	0.000930502	0.000895098	0.00154267	0.00143988	N.A.	N.A.	0.000925568	0.000182401	0.00127642	9.55724e-05	0.000931514	0.00017804	0.00129255	0.000348018	1<	N.A.		1<	N.A.		1<	N.A.		1<	N.A.		1.37907	0.17692		1.00642	0.97422
A_0097	CoA_divalent 13C-12				388.565	11.0769	0.000798765	N.D.	N.D.	0.001125	0.00118794	N.D.	0.00221269	N.D.	0.00119921	0.00135138	0.00166486	0.00111325	0.00219595	0.00191127	0.00227292	0.000798765	N.A.	0.00115647	4.45067e-05	0.00170595	0.000716636	0.0013765	0.000276665	0.00212671	0.000190504	1.44782	N.A.		2.13573	N.A.		1.72328	N.A.		2.6625	N.A.		1.47513	0.47378		1.19026	0.30107
A_0098	CoA_divalent 13C-13				389.062	10.9629	N.D.	N.D.	N.D.	N.D.	0.000628409	0.00112841	0.000868966	N.D.	0.00096092	0.000743363	0.00069469	N.D.	0.000552941	N.D.	N.D.	N.A.	N.A.	0.000878409	0.000353553	0.000914943	6.50213e-05	0.000719027	3.44167e-05	0.000552941	N.A.	1<	N.A.		1<	N.A.		1<	N.A.		1<	N.A.		1.04159	0.90798		0.818555	0.63844
-	Cys	Total	594	HMDB0000574,HMDB0003417	-	-	N.D.	N.D.	N.D.	0.00353632	0.00305761	0.00329848	N.D.	N.D.	N.D.	N.D.	N.D.	N.D.	N.D.	N.D.	N.D.	N.A.	N.A.	0.00329747	0.000239356	N.A.	N.A.	N.A.	N.A.	N.A.	N.A.	1<	N.A.		N.A.	N.A.		N.A.	N.A.		N.A.	N.A.		<1	N.A.		<1	N.A.
C_0036	Cys 13C-0				122.028	10.9617	N.D.	N.D.	N.D.	0.00353632	0.00305761	0.00329848	N.D.	N.D.	N.D.	N.D.	N.D.	N.D.	N.D.	N.D.	N.D.	N.A.	N.A.	0.00329747	0.000239356	N.A.	N.A.	N.A.	N.A.	N.A.	N.A.	1<	N.A.		N.A.	N.A.		N.A.	N.A.		N.A.	N.A.		<1	N.A.		<1	N.A.
-	Dihydroxyacetone phosphate	Total	668	HMDB0001473	-	-	0.00564639	0.00444433	0.00543072	0.00466089	0.00389786	0.00535651	0.017177	0.0106829	0.0148191	0.00635339	0.00790316	0.0102707	0.0130009	0.0140752	0.0179484	0.00517381	0.000640888	0.00463842	0.000729585	0.0142263	0.00328737	0.00817576	0.00197284	0.0150082	0.00260238	0.896519	0.39453		2.74968	0.037049	*	1.58022	0.10748		2.90079	0.017863	*	3.06707	0.031965	*	1.76262	0.075774
A_0102	Dihydroxyacetone phosphate 13C-3				172.002	12.9005	0.00564639	0.00444433	0.00543072	0.00466089	0.00389786	0.00535651	0.017177	0.0106829	0.0148191	0.00635339	0.00790316	0.0102707	0.0130009	0.0140752	0.0179484	0.00517381	0.000640888	0.00463842	0.000729585	0.0142263	0.00328737	0.00817576	0.00197284	0.0150082	0.00260238	0.896519	0.39453		2.74968	0.037049	*	1.58022	0.10748		2.90079	0.017863	*	3.06707	0.031965	*	1.76262	0.075774
-	Fructose 1,6-diphosphate	Total	172313	HMDB0001058	-	-	0.0170851	0.0197613	0.0162728	0.0229785	0.0191151	0.0222941	0.0603466	0.00240873	0.0688678	0.0333423	0.0278077	0.0400501	0.0399594	0.0520367	0.0454387	0.0177064	0.00182537	0.0214626	0.00206158	0.0438744	0.0361622	0.0337334	0.00613056	0.0458116	0.00604726	1.21213	0.078387		2.47788	0.33666		1.90515	0.0365	*	2.58729	0.010034	*	2.04423	0.3954		1.57173	0.061784
A_0110	Fructose 1,6-diphosphate 13C-3				342.001	15.0382	N.D.	0.000708642	N.D.	0.00120427	N.D.	N.D.	0.00231103	N.D.	0.00237915	0.00133207	0.00102592	0.00162796	0.00140825	0.00201594	0.00185313	0.000708642	N.A.	0.00120427	N.A.	0.00234509	4.81735e-05	0.00132865	0.000301036	0.00175911	0.000314565	1.69941	N.A.		3.30927	N.A.		1.87492	N.A.		2.48237	N.A.		1.94731	N.A.		1.10328	N.A.
A_0111	Fructose 1,6-diphosphate 13C-5				344.009	15.0376	N.D.	N.D.	N.D.	N.D.	N.D.	N.D.	0.0024562	N.D.	0.0031401	0.00163323	0.00154427	0.00225332	0.00260709	0.00256202	0.00219896	N.A.	N.A.	N.A.	N.A.	0.00279815	0.000483592	0.00181028	0.000386259	0.00245602	0.000223759	N.A.	N.A.		1<	N.A.		1<	N.A.		1<	N.A.		1<	N.A.		1<	N.A.
A_0112	Fructose 1,6-diphosphate 13C-6				345.011	15.0365	0.0170851	0.0190527	0.0162728	0.0217742	0.0191151	0.0222941	0.0555794	0.00240873	0.0633486	0.030377	0.0252376	0.0361689	0.0359441	0.0474587	0.0413866	0.0174702	0.00142939	0.0210611	0.00170527	0.0404456	0.0331691	0.0305945	0.0054689	0.0415965	0.00576019	1.20555	0.050751		2.31512	0.35305		1.75124	0.045609	*	2.381	0.014252	*	1.92039	0.418		1.45265	0.083288
-	Fructose 6-phosphate	Total	603	HMDB0000124	-	-	0.00631416	0.00788935	N.D.	0.00658275	0.00731602	0.00478716	0.00925815	0.00466109	0.00426466	0.00683217	0.00698343	0.00939891	0.0112161	0.00468262	0.01173	0.00710176	0.00111383	0.00622864	0.00130109	0.0060613	0.00277564	0.00773817	0.00144023	0.00920956	0.00392886	0.877056	0.48969		0.853493	0.60425		1.08961	0.6203		1.2968	0.45784		0.973134	0.93095		1.24235	0.24988
A_0117	Fructose 6-phosphate 13C-6				265.044	10.0347	0.00631416	0.00788935	N.D.	0.00658275	0.00731602	0.00478716	0.00925815	0.00466109	0.00426466	0.00683217	0.00698343	0.00939891	0.0112161	0.00468262	0.01173	0.00710176	0.00111383	0.00622864	0.00130109	0.0060613	0.00277564	0.00773817	0.00144023	0.00920956	0.00392886	0.877056	0.48969		0.853493	0.60425		1.08961	0.6203		1.2968	0.45784		0.973134	0.93095		1.24235	0.24988
-	Fumaric acid	Total	444972	HMDB0000134	-	-	N.D.	N.D.	N.D.	N.D.	N.D.	N.D.	0.00782284	0.00368168	0.0133286	0.00785342	0.0037113	0.00438929	0.00539862	0.00612518	0.00617058	N.A.	N.A.	N.A.	N.A.	0.00827769	0.0048395	0.005318	0.00222175	0.00589813	0.000433178	N.A.	N.A.		1<	N.A.		1<	N.A.		1<	N.A.		1<	N.A.		1<	N.A.
A_0122	Fumaric acid 13C-3				118.015	27.4422	N.D.	N.D.	N.D.	N.D.	N.D.	N.D.	0.00782284	0.00368168	0.00755406	0.00468734	0.0037113	0.00438929	0.00539862	0.00612518	0.00617058	N.A.	N.A.	N.A.	N.A.	0.00635286	0.00231721	0.00426264	0.000500194	0.00589813	0.000433178	N.A.	N.A.		1<	N.A.		1<	N.A.		1<	N.A.		1<	N.A.		1<	N.A.
A_0119	Fumaric acid 13C-0				115.005	27.5004	N.D.	N.D.	N.D.	N.D.	N.D.	N.D.	N.D.	N.D.	0.00577451	0.00316608	N.D.	N.D.	N.D.	N.D.	N.D.	N.A.	N.A.	N.A.	N.A.	0.00577451	N.A.	0.00316608	N.A.	N.A.	N.A.	N.A.	N.A.		1<	N.A.		1<	N.A.		N.A.	N.A.		1<	N.A.		1<	N.A.
-	Gln	Total	738	HMDB0000641,HMDB0003423	-	-	4.5916	4.62359	4.71222	4.02424	4.06528	4.10256	1.16496	0.777986	1.17043	0.244089	0.227339	0.232581	10.4769	0.351112	0.280983	4.64247	0.0624859	4.06403	0.0391711	1.03779	0.225014	0.234669	0.00856801	3.70298	5.86645	0.875402	0.00047007	***	0.223543	0.00063131	***	0.0505484	5.0023e-05	***	0.797633	0.80754		0.25536	0.0014049	**	0.0577431	1.5699e-05	***
C_0042	Gln 13C-1 Gln 15N-1				148.078	10.4233	0.108571	0.111112	0.109233	0.0963506	0.0956041	0.0996551	0.0188589	0.013675	0.018641	0.0139435	0.0138228	0.0131505	0.455391	0.0161723	0.0135954	0.109639	0.00131813	0.0972033	0.00215592	0.0170583	0.00293204	0.0136389	0.000427258	0.161719	0.25433	0.886576	0.0023044	**	0.155586	3.4866e-05	***	0.124398	1.278e-05	***	1.47502	0.75674		0.175491	6.5638e-06	***	0.140313	0.00013292	***
C_0043	Gln 13C-2,15N-1				150.082	10.4181	0.00395464	0.00476368	0.00414193	0.00469983	0.0038595	0.00576436	0.0059076	0.0043145	0.0053597	0.00863006	0.00812018	0.0077981	0.00912364	0.00862537	0.00768877	0.00428675	0.000423517	0.00477456	0.000954624	0.00519393	0.000809381	0.00818278	0.000419501	0.00847926	0.000728511	1.11379	0.48241		1.21162	0.18333		1.90885	0.00034728	***	1.97801	0.0025126	**	1.08783	0.59357		1.71383	0.013817	*
C_0044	Gln 13C-2 Gln 13C-1,15N-1				149.079	10.4174	0.011884	0.0142415	0.0137204	0.0107634	0.011915	0.0138054	0.00488859	0.00340948	0.00414199	0.00508643	0.00478343	0.00500443	0.054923	0.005134	0.00435913	0.013282	0.00123836	0.0121612	0.0015359	0.00414669	0.000739566	0.0049581	0.000156727	0.021472	0.028972	0.915621	0.3832		0.312204	0.0010942	**	0.373295	0.0066074	**	1.61663	0.67294		0.340975	0.0044917	**	0.407697	0.01409	*
C_0045	Gln 13C-3,15N-1				151.085	10.4159	0.0350927	0.0325846	0.0354796	0.0326097	0.0311463	0.0313292	0.0200537	0.0146795	0.0202099	0.0128568	0.0137881	0.012295	0.00674108	0.0129947	0.0105348	0.0343856	0.00157169	0.0316951	0.000797403	0.0183144	0.00314887	0.01298	0.000754145	0.0100902	0.00315045	0.921753	0.078317		0.532617	0.004538	**	0.377482	0.00029843	***	0.293443	0.001392	**	0.57783	0.013671	*	0.409526	8.0521e-06	***
C_0040	Gln 13C-4				151.09	10.4159	0.0483627	0.0463686	0.0475051	0.0418785	0.042602	0.0414385	0.0240811	0.0172883	0.024026	0.0106426	0.0113769	0.00983368	0.00583009	0.0114497	0.00902117	0.0474121	0.00100029	0.041973	0.000587482	0.0217985	0.00390602	0.0106177	0.000771907	0.008767	0.00281843	0.88528	0.0029499	**	0.459766	0.0052081	**	0.223945	1.8438e-06	***	0.184911	0.00060981	***	0.519345	0.010915	*	0.252966	1.3368e-06	***
C_0041	Gln 13C-5				152.093	10.4152	2.10145	2.09177	2.1811	1.82682	1.8596	1.82779	0.84253	0.552641	0.851017	0.0791534	0.0685468	0.0716358	0.0486711	0.131195	0.102863	2.12478	0.049019	1.83807	0.0186498	0.748729	0.16987	0.073112	0.00545521	0.0942431	0.0419318	0.865065	0.0046012	**	0.352381	0.0029042	**	0.0344093	0.000161	***	0.0443544	8.911e-07	***	0.407346	0.0074468	**	0.0397765	9.2052e-06	***
C_0046	Gln 13C-5,15N-1				153.091	10.4151	0.0348728	0.0335758	0.03633	0.0300534	0.0315551	0.0297543	0.0284931	0.0189569	0.0257578	0.0366176	0.0399527	0.0373749	0.0163498	0.0325784	0.0288723	0.0349262	0.00137787	0.0304542	0.000965012	0.0244026	0.00491039	0.0379817	0.00174844	0.0259335	0.00850408	0.87196	0.01294	*	0.698691	0.056399		1.08749	0.079743		0.742523	0.20601		0.801288	0.16203		1.24717	0.0064988	**
C_0047	Gln 13C-5,15N-2				154.088	10.41	0.00992256	0.00999579	0.0116194	0.00954981	0.010262	0.0111852	0.00593171	0.00363862	0.00582002	0.00781106	0.00938772	0.00855049	0.00335984	0.0084117	0.00674737	0.0105126	0.000959249	0.0103323	0.000819947	0.00513012	0.00129288	0.00858309	0.000788837	0.00617297	0.00257445	0.982852	0.81704		0.487997	0.0056479	**	0.816458	0.056773		0.587198	0.085869		0.496512	0.0069215	**	0.830703	0.056312
C_0039	Gln 13C-0				147.076	10.4226	2.23749	2.27917	2.27308	1.97152	1.97874	2.04183	0.214213	0.149382	0.215456	0.0693473	0.0575601	0.066938	9.87646	0.124551	0.0973013	2.26325	0.022517	1.99736	0.038681	0.193017	0.037794	0.0646151	0.00622746	3.36611	5.63815	0.882521	0.0014392	**	0.0852833	1.6476e-06	***	0.0285497	9.8886e-06	***	1.48729	0.76703		0.096636	5.4035e-07	***	0.0323502	9.2584e-05	***
-	Glu	Total	611	HMDB0000148,HMDB0003339	-	-	4.12127	4.30124	4.31853	4.29594	4.34571	4.15775	4.86999	3.16132	4.76715	3.2542	3.1534	3.29905	3.58663	4.00096	3.80914	4.24701	0.109237	4.26647	0.0973858	4.26615	0.958196	3.23555	0.0745935	3.79891	0.207353	1.00458	0.82933		1.00451	0.97563		0.761842	0.00038885	***	0.894489	0.044666	*	0.999925	0.99959		0.758368	0.00019605	***
C_0051	Glu 13C-1,15N-1 Glu 13C-2				150.064	10.6075	0.0879013	0.0904863	0.0893897	0.121775	0.11855	0.117857	0.169384	0.113212	0.159757	0.0802601	0.0778355	0.0784213	0.0997121	0.113578	0.104461	0.0892591	0.00129744	0.119394	0.00209101	0.147451	0.0300399	0.078839	0.00126513	0.105917	0.00704678	1.33761	0.00011131	***	1.65195	0.078238		0.88326	0.00057272	***	1.18663	0.050598		1.235	0.24674		0.660326	4.5655e-05	***
C_0052	Glu 13C-2,15N-1				151.066	10.6024	0.195799	0.194391	0.198328	0.269095	0.27135	0.268266	0.404618	0.268406	0.400901	0.297167	0.289575	0.302303	0.357545	0.389637	0.375182	0.196173	0.00199486	0.26957	0.00159612	0.357975	0.077591	0.296349	0.00640323	0.374121	0.0160725	1.37415	1.644e-06	***	1.8248	0.068739		1.51065	0.0005603	***	1.9071	0.0023884	**	1.32795	0.18712		1.09934	0.014268	*
C_0053	Glu 13C-3,15N-1				152.068	10.6002	0.212476	0.212927	0.219967	0.312524	0.322213	0.311199	0.449817	0.299603	0.447489	0.377728	0.376978	0.381197	0.444983	0.494921	0.473056	0.215124	0.00420078	0.315312	0.00601301	0.39897	0.0860619	0.378634	0.00225065	0.470987	0.0250333	1.46572	4.6418e-05	***	1.85461	0.065571		1.76008	8.6576e-06	***	2.18938	0.0025503	**	1.26532	0.23385		1.20082	0.0010689	**
C_0054	Glu 13C-4,15N-1 Glu 13C-5				153.075	10.5994	0.696416	0.742993	0.722172	0.662497	0.683154	0.629465	0.850711	0.537303	0.801061	0.397887	0.387656	0.406124	0.409283	0.448881	0.441725	0.720527	0.023332	0.658372	0.0270814	0.729692	0.168452	0.397223	0.00925185	0.433296	0.0211021	0.913736	0.040599	*	1.01272	0.93386		0.551294	0.00046876	***	0.60136	9.9931e-05	***	1.10833	0.54105		0.603341	0.001551	**
C_0055	Glu 13C-5,15N-1				154.074	10.5979	2.06609	2.12033	2.19664	1.97047	1.9861	1.91075	2.21788	1.42763	2.19867	1.75977	1.70594	1.80478	1.9106	2.13422	2.02934	2.12769	0.0655866	1.95577	0.0397653	1.94806	0.450808	1.75683	0.0494813	2.02472	0.111883	0.919201	0.025541	*	0.915577	0.56263		0.825699	0.0019381	**	0.951606	0.25673		0.996058	0.9791		0.898279	0.0063566	**
C_0056	Glu 15N-1				149.058	10.6083	0.636021	0.690868	0.657954	0.707227	0.713471	0.673676	0.56719	0.376718	0.560619	0.303279	0.281232	0.291921	0.321978	0.370315	0.341012	0.661614	0.0276061	0.698124	0.0214021	0.501509	0.108122	0.292144	0.0110253	0.344435	0.02435	1.05518	0.14892		0.758008	0.11652		0.441563	0.00050478	***	0.520598	0.00012984	***	0.718366	0.082521		0.41847	8.9964e-05	***
C_0049	Glu 13C-0				148.061	10.6134	0.226573	0.249239	0.23408	0.252359	0.250877	0.246538	0.210382	0.138441	0.198655	0.0381145	0.0341813	0.0343069	0.0425336	0.0494054	0.0443639	0.23663	0.0115464	0.249925	0.0030252	0.182493	0.0385982	0.0355342	0.00223544	0.0454343	0.00355877	1.05618	0.17798		0.771214	0.12617		0.150168	0.00075819	***	0.192005	0.00049849	***	0.730191	0.093166		0.14218	1.9387e-07	***
-	Glucose 1-phosphate	Total	65533	HMDB0001586	-	-	0.0923999	0.0900422	0.0917645	0.0610353	0.0718843	0.0601139	0.0585085	0.0272534	0.0555899	0.0646228	0.0613012	0.0638693	0.0515444	0.0570356	0.0560072	0.0914022	0.00121989	0.0643445	0.00654591	0.0471173	0.0172644	0.0632644	0.00174142	0.0548624	0.00291913	0.703971	0.01634	*	0.515494	0.046476	*	0.692154	5.1367e-05	***	0.60023	0.00054178	***	0.732265	0.21962		0.983214	0.80545
A_0127	Glucose 1-phosphate 13C-5				264.041	10.1663	0.00329682	0.00318604	0.00347875	0.00198976	0.00261197	0.00220337	0.00213542	0.000985057	0.00204925	0.00327805	0.00324694	0.0028703	0.00288567	0.00319683	0.0028145	0.00332054	0.000147792	0.00226837	0.000316152	0.00172324	0.000640736	0.00313176	0.000226964	0.00296567	0.000203333	0.683133	0.015716	*	0.518965	0.0436	*	0.94315	0.3038		0.893129	0.076856		0.759684	0.28036		1.38063	0.022056	*
A_0128	Glucose 1-phosphate 13C-6				265.044	10.1672	0.0891031	0.0868562	0.0882858	0.0590455	0.0692724	0.0579105	0.0563731	0.0262683	0.0535406	0.0613447	0.0580543	0.060999	0.0486587	0.0538387	0.0531927	0.0880817	0.00113727	0.0620761	0.00625789	0.045394	0.0166238	0.0601327	0.00180821	0.0518967	0.00282275	0.704756	0.016275	*	0.515363	0.046421	*	0.682692	8.4295e-05	***	0.589189	0.00055378	***	0.731263	0.21774		0.968692	0.65022
-	Glucose 6-phosphate	Total	5958	HMDB0001401	-	-	0.0288965	0.0315845	0.0300825	0.0276412	0.0324634	0.0264408	0.035689	0.0174317	0.0143113	0.0269078	0.0323272	0.0443858	0.0495963	0.0218814	0.0527099	0.0301878	0.00134706	0.0288484	0.00318767	0.0224774	0.0115475	0.0345403	0.00894668	0.0413959	0.0169715	0.955631	0.5556		0.744584	0.36683		1.14418	0.48907		1.37128	0.37107		0.779153	0.443		1.1973	0.3891
A_0133	Glucose 6-phosphate 13C-3				262.038	9.91809	0.00105062	0.00150262	0.00119506	0.00107955	0.000911364	0.000972727	0.000862069	N.D.	N.D.	0.00100388	0.000914326	0.00104786	0.00121997	0.000718627	0.0012811	0.00124943	0.000230853	0.000987879	8.51085e-05	0.000862069	N.A.	0.000988689	6.80517e-05	0.00107323	0.000308614	0.790662	0.17951		0.689969	N.A.		0.791311	0.18238		0.858977	0.47605		0.872646	N.A.		1.00082	0.99037
A_0134	Glucose 6-phosphate 13C-5				264.039	9.92061	0.000867901	0.000945679	0.00145776	0.00106818	0.00146923	0.00104205	0.0013721	N.D.	0.000982759	0.00131276	0.00182685	0.0023338	0.00268779	0.00137202	0.00269705	0.00109045	0.000320473	0.00119315	0.000239447	0.00117743	0.000275305	0.00182447	0.000510521	0.00225228	0.000762345	1.09419	0.6813		1.07977	0.77054		1.67314	0.1156		2.06547	0.10306		0.986822	0.95346		1.52912	0.15301
A_0135	Glucose 6-phosphate 13C-6				265.044	9.91389	0.0256301	0.0279658	0.026121	0.024142	0.0289401	0.024426	0.0321038	0.0174317	0.0133286	0.0234213	0.0280489	0.0390006	0.0430103	0.0197908	0.0471005	0.0265723	0.00123151	0.025836	0.00269194	0.0209547	0.00987097	0.0301569	0.00800073	0.0366339	0.0147292	0.972292	0.69759		0.788592	0.42848		1.1349	0.52009		1.37865	0.35822		0.811065	0.48564		1.16724	0.45372
A_0130	Glucose 6-phosphate 13C-0				259.023	9.88588	0.00134791	0.00117037	0.00130867	0.00135141	0.00114274	N.D.	0.00135103	N.D.	N.D.	0.0011699	0.00153708	0.00200351	0.00267818	N.D.	0.00163128	0.00127565	9.32632e-05	0.00124707	0.000147556	0.00135103	N.A.	0.00157016	0.000417788	0.00215473	0.000740269	0.977596	0.83601		1.05909	N.A.		1.23087	0.34611		1.68912	0.33957		1.08336	N.A.		1.25908	0.31736
-	Glutathione (GSH)	Total	124886	HMDB0000125	-	-	0.217884	0.153099	0.18232	0.757485	0.781081	0.630367	1.34201	0.639847	1.22094	0.749318	0.611802	0.698834	0.7814	0.839255	0.505829	0.184435	0.0324444	0.722978	0.0810662	1.0676	0.375358	0.686651	0.069563	0.708828	0.178166	3.91997	0.0031028	**	5.7885	0.054276		3.72301	0.0019174	**	3.84325	0.032865	*	1.47667	0.24991		0.949754	0.5882
C_0059	Glutathione (GSH) 13C-1,15N-3 Glutathione (GSH) 13C-2,15N-2 Glutathione (GSH) 13C-3,15N-1				312.094	12.8917	0.0191599	0.013396	0.0138711	0.0899762	0.0881034	0.0769042	0.134042	0.0666155	0.126227	0.0556731	0.0454442	0.0487746	0.0508434	0.0576696	0.036618	0.0154757	0.00319949	0.0849946	0.00706877	0.108962	0.0368804	0.0499639	0.00521712	0.048377	0.0107404	5.49214	0.00086593	***	7.04083	0.047204	*	3.22855	0.00148	**	3.126	0.025847	*	1.28198	0.37737		0.587849	0.003115	**
C_0061	Glutathione (GSH) 13C-10,15N-3				321.116	12.8844	0.0270988	0.0183772	0.0230141	0.0401963	0.0405906	0.0327346	0.0527062	0.0264194	0.0469564	0.060298	0.049715	0.0559398	0.0693333	0.0750948	0.0392013	0.0228301	0.00436373	0.0378405	0.00442624	0.0420273	0.0138192	0.0553176	0.00531891	0.0612098	0.0192764	1.65749	0.013892	*	1.84088	0.1276		2.42302	0.0014264	**	2.68111	0.068261		1.11064	0.65928		1.46186	0.012812	*
C_0060	Glutathione (GSH) 13C-1 Glutathione (GSH) 15N-1				309.089	12.9101	N.D.	N.D.	N.D.	N.D.	N.D.	N.D.	0.00333276	N.D.	0.00313156	N.D.	N.D.	N.D.	N.D.	N.D.	N.D.	N.A.	N.A.	N.A.	N.A.	0.00323216	0.000142276	N.A.	N.A.	N.A.	N.A.	N.A.	N.A.		1<	N.A.		N.A.	N.A.		N.A.	N.A.		1<	N.A.		N.A.	N.A.
C_0062	Glutathione (GSH) 13C-2 Glutathione (GSH) 13C-1,15N-1				310.096	12.8923	N.D.	N.D.	N.D.	0.00355138	0.00384455	0.00328062	0.00612682	0.00313616	0.00558949	N.D.	N.D.	N.D.	N.D.	N.D.	N.D.	N.A.	N.A.	0.00355885	0.000282036	0.00495082	0.00159434	N.A.	N.A.	N.A.	N.A.	1<	N.A.		1<	N.A.		N.A.	N.A.		N.A.	N.A.		1.39113	0.26786		<1	N.A.
C_0063	Glutathione (GSH) 13C-3,15N-2 Glutathione (GSH) 13C-4,15N-1 Glutathione (GSH) 13C-5				313.1	12.8887	0.0067261	0.0049703	0.00510874	0.0266034	0.0291513	0.0245801	0.0557765	0.0289806	0.0525548	0.0214718	0.0169335	0.0187535	0.0210005	0.025438	0.0158518	0.00560171	0.000976204	0.0267783	0.0022906	0.0457706	0.0146296	0.0190529	0.00228391	0.0207634	0.00479751	4.78037	0.0011657	**	8.17083	0.040943	*	3.40126	0.0038535	**	3.70662	0.027746	*	1.70925	0.15048		0.711506	0.014416	*
C_0064	Glutathione (GSH) 13C-3,15N-3 Glutathione (GSH) 13C-4,15N-2 Glutathione (GSH) 13C-5,15N-1				314.101	12.8866	0.00881441	0.0053994	0.00851739	0.0400461	0.041533	0.0344746	0.0952329	0.0476076	0.085467	0.046118	0.0383179	0.0439686	0.0514391	0.0510938	0.0329312	0.00757707	0.00189175	0.0386846	0.00372095	0.0761025	0.0251557	0.0428015	0.00402889	0.0451547	0.0105872	5.10548	0.0010567	**	10.0438	0.041417	*	5.64882	0.0011076	**	5.95939	0.022594	*	1.96726	0.12043		1.10642	0.26379
C_0065	Glutathione (GSH) 13C-3 Glutathione (GSH) 13C-1,15N-2 Glutathione (GSH) 13C-2,15N-1				311.095	12.8918	0.0102227	0.00770648	0.00732782	0.0428953	0.0434618	0.0354977	0.0566489	0.0297913	0.0531522	0.0127048	0.0100582	0.0113782	0.0125324	0.0142903	0.00853389	0.00841899	0.00157346	0.0406182	0.00444357	0.0465308	0.0146019	0.0113804	0.00132331	0.0117855	0.00294998	4.8246	0.0029682	**	5.52689	0.044178	*	1.35176	0.068964		1.39987	0.17791		1.14556	0.5618		0.28018	0.0045524	**
C_0066	Glutathione (GSH) 13C-4,15N-3 Glutathione (GSH) 13C-5,15N-2 Glutathione (GSH) 13C-6,15N-1				315.105	12.8866	0.0158101	0.0118653	0.0133291	0.0634439	0.0637372	0.0506211	0.128098	0.0615372	0.110396	0.0626009	0.0528514	0.0600226	0.0679744	0.0739479	0.0456028	0.0136682	0.00199415	0.0592674	0.00748939	0.100011	0.0344745	0.0584916	0.00505183	0.0625084	0.0149422	4.33616	0.0059736	**	7.31705	0.048815	*	4.27941	0.0015038	**	4.57328	0.028013	*	1.68745	0.17237		0.986911	0.88991
C_0067	Glutathione (GSH) 13C-6,15N-2 Glutathione (GSH) 13C-7,15N-1 Glutathione (GSH) 13C-8				316.109	12.8858	0.037962	0.025295	0.0313362	0.144323	0.148239	0.119107	0.247995	0.115561	0.22961	0.115321	0.091409	0.105219	0.112019	0.117325	0.0724986	0.0315311	0.00633575	0.137223	0.0158105	0.197722	0.071745	0.103983	0.012004	0.100614	0.0244929	4.35198	0.0030474	**	6.27071	0.055831		3.2978	0.0025579	**	3.19095	0.032688	*	1.44089	0.27948		0.757769	0.047986	*
C_0068	Glutathione (GSH) 13C-6,15N-3 Glutathione (GSH) 13C-7,15N-2 Glutathione (GSH) 13C-8,15N-1				317.109	12.8799	0.0519095	0.0365996	0.0433889	0.225907	0.24029	0.182639	0.443363	0.2008	0.398387	0.28748	0.233832	0.266246	0.293708	0.315419	0.186488	0.043966	0.0076712	0.216279	0.0300074	0.347517	0.129035	0.26252	0.0270174	0.265205	0.06903	4.91923	0.0070055	**	7.90421	0.054811		5.97097	0.0029621	**	6.03204	0.029663	*	1.6068	0.21602		1.2138	0.11909
C_0069	Glutathione (GSH) 13C-7,15N-3 Glutathione (GSH) 13C-8,15N-2 Glutathione (GSH) 13C-9,15N-1				318.11	12.8785	0.00892438	0.00637807	0.00805032	0.0254249	0.0270477	0.022406	0.044094	0.0224011	0.0410844	0.0284211	0.0243461	0.0294893	0.033816	0.0361847	0.0191694	0.00778426	0.00129384	0.0249595	0.00235556	0.0358598	0.0117523	0.0274188	0.0027141	0.0297233	0.00921642	3.20641	0.0013463	**	4.60671	0.052165		3.52234	0.001829	**	3.81839	0.051577		1.43672	0.24679		1.09853	0.30271
C_0070	Glutathione (GSH) 13C-8,15N-3 Glutathione (GSH) 13C-9,15N-2				319.11	12.8821	0.0108404	0.00773314	0.00910784	0.0236005	0.0237391	0.0212683	0.0375715	0.0179848	0.0339714	0.0262306	0.0215338	0.0288215	0.0336947	0.035644	0.0220943	0.00922712	0.00155705	0.0228693	0.0013882	0.0298426	0.0104257	0.0255286	0.00369421	0.0304776	0.00732535	2.47849	0.00037171	***	3.23423	0.07264		2.7667	0.0083431	**	3.30305	0.032691	*	1.30492	0.36616		1.11628	0.34051
C_0071	Glutathione (GSH) 13C-9,15N-3 Glutathione (GSH) 13C-10,15N-2				320.117	12.8829	0.0204161	0.0153785	0.0192688	0.0315174	0.0313437	0.0268542	0.0370209	0.0190125	0.0344158	0.0329979	0.0273602	0.0302213	0.0350394	0.0371484	0.0268406	0.0183545	0.00264036	0.0299051	0.00264357	0.0301497	0.00973268	0.0301931	0.00281897	0.0330095	0.00544544	1.62931	0.0058676	**	1.64264	0.1635		1.645	0.0061233	**	1.79844	0.026575	*	1.00818	0.96987		1.00963	0.90356
-	Glutathione (GSSG)_divalent	Total	65359		-	-	0.29137	0.331412	0.32868	0.558601	0.489118	0.583744	0.670236	0.315424	0.687342	0.477069	0.616457	0.553968	0.448238	0.565841	0.67984	0.317154	0.022371	0.543821	0.0490135	0.557667	0.209963	0.549165	0.0698178	0.56464	0.115805	1.71469	0.0067164	**	1.75835	0.18441		1.73154	0.020743	*	1.78033	0.061054		1.02546	0.9207		1.00983	0.91939
C_0075	Glutathione (GSSG)_divalent 13C-10,15N-6 Glutathione (GSSG)_divalent 13C-11,15N-5 Glutathione (GSSG)_divalent 13C-12,15N-4 Glutathione (GSSG)_divalent 13C-13,15N-3 Glutathione (GSSG)_divalent 13C-14,15N-2 Glutathione (GSSG)_divalent 13C-15,15N-1				315.1	11.8421	0.0284946	0.0331869	0.0307825	0.0567208	0.0505997	0.0587277	0.0706822	0.0344697	0.0727942	0.0457519	0.0584257	0.0521808	0.0423582	0.0547349	0.0636731	0.0308213	0.00234638	0.0553494	0.00423401	0.0593154	0.0215429	0.0521194	0.00633714	0.0535888	0.0107036	1.79582	0.0026623	**	1.92449	0.14753		1.69102	0.01841	*	1.73869	0.060387		1.07165	0.78209		0.941644	0.50918
C_0076	Glutathione (GSSG)_divalent 13C-11,15N-6 Glutathione (GSSG)_divalent 13C-12,15N-5 Glutathione (GSSG)_divalent 13C-13,15N-4 Glutathione (GSSG)_divalent 13C-14,15N-3 Glutathione (GSSG)_divalent 13C-15,15N-2 Glutathione (GSSG)_divalent 13C-16,15N-1				315.601	11.8355	0.0358879	0.0401923	0.039291	0.073966	0.0625939	0.076525	0.0892369	0.0423164	0.0907907	0.0631019	0.0854005	0.074636	0.0549416	0.0720903	0.0873218	0.0384571	0.00227016	0.0710283	0.00741559	0.0741146	0.0275491	0.0743795	0.0111515	0.0714512	0.0161996	1.84695	0.011304	*	1.9272	0.15334		1.93409	0.026676	*	1.85795	0.069118		1.04345	0.86669		1.04718	0.6902
C_0077	Glutathione (GSSG)_divalent 13C-12,15N-6 Glutathione (GSSG)_divalent 13C-13,15N-5 Glutathione (GSSG)_divalent 13C-14,15N-4 Glutathione (GSSG)_divalent 13C-15,15N-3 Glutathione (GSSG)_divalent 13C-16,15N-2 Glutathione (GSSG)_divalent 13C-17,15N-1				316.102	11.8311	0.031819	0.0350856	0.0346644	0.0730763	0.0653378	0.0715191	0.0952047	0.0429969	0.0959142	0.084168	0.109833	0.10344	0.0819345	0.101045	0.122201	0.0338564	0.00177691	0.0699777	0.00409302	0.0780386	0.0303491	0.099147	0.0133603	0.101727	0.0201422	2.0669	0.0012723	**	2.30499	0.12733		2.92846	0.012521	*	3.00466	0.02734	*	1.11519	0.69178		1.41684	0.052959
C_0078	Glutathione (GSSG)_divalent 13C-13,15N-6 Glutathione (GSSG)_divalent 13C-14,15N-5 Glutathione (GSSG)_divalent 13C-15,15N-4 Glutathione (GSSG)_divalent 13C-16,15N-3 Glutathione (GSSG)_divalent 13C-17,15N-2				316.602	11.8355	0.0162542	0.0194813	0.0195199	0.0235254	0.0205725	0.0249268	0.028682	0.013786	0.0301448	0.0268377	0.0351022	0.031414	0.0253522	0.0331366	0.0391751	0.0184185	0.00187442	0.0230082	0.00222278	0.0242043	0.00905206	0.031118	0.00414023	0.0325546	0.00692979	1.24919	0.053851		1.31413	0.38392		1.6895	0.019901	*	1.7675	0.062865		1.05198	0.84276		1.35247	0.056626
C_0079	Glutathione (GSSG)_divalent 13C-14,15N-6 Glutathione (GSSG)_divalent 13C-15,15N-5 Glutathione (GSSG)_divalent 13C-16,15N-4 Glutathione (GSSG)_divalent 13C-17,15N-3 Glutathione (GSSG)_divalent 13C-18,15N-2				317.103	11.8421	0.0215496	0.0237013	0.0226837	0.0259729	0.0211545	0.0260244	0.0266605	0.0128231	0.027571	0.0302582	0.0374285	0.0346365	0.0281092	0.0366818	0.044587	0.0226449	0.00107636	0.0243839	0.00279689	0.0223516	0.00826441	0.0341077	0.00361425	0.0364593	0.00824112	1.0768	0.39963		0.987048	0.95678		1.5062	0.023946	*	1.61005	0.09857		0.916651	0.71914		1.39878	0.023483	*
C_0080	Glutathione (GSSG)_divalent 13C-15,15N-6 Glutathione (GSSG)_divalent 13C-16,15N-5 Glutathione (GSSG)_divalent 13C-17,15N-4 Glutathione (GSSG)_divalent 13C-18,15N-3 Glutathione (GSSG)_divalent 13C-19,15N-2				317.605	11.8326	0.0269423	0.0299874	0.0333557	0.0272643	0.0235866	0.0282373	0.0239961	0.0112677	0.0259379	0.0273291	0.0342848	0.0318631	0.0270499	0.0346061	0.0395954	0.0300951	0.00320806	0.0263627	0.00245292	0.0204006	0.00796866	0.031159	0.00353092	0.0337505	0.00631635	0.875979	0.18951		0.677869	0.15832		1.03535	0.71915		1.12146	0.43799		0.773841	0.32384		1.18193	0.1341
C_0081	Glutathione (GSSG)_divalent 13C-16,15N-6 Glutathione (GSSG)_divalent 13C-17,15N-5 Glutathione (GSSG)_divalent 13C-18,15N-4 Glutathione (GSSG)_divalent 13C-19,15N-3 Glutathione (GSSG)_divalent 13C-20,15N-2				318.105	11.8333	0.0202638	0.0228481	0.0258694	0.0224556	0.0179845	0.0197336	0.021412	0.0100317	0.0205542	0.0337013	0.0413175	0.0388913	0.0338017	0.0408244	0.0506557	0.0229938	0.00280563	0.0200579	0.00225313	0.0173326	0.00633734	0.03797	0.00389081	0.0417606	0.00846589	0.872316	0.23362		0.753796	0.25962		1.65132	0.0074028	**	1.81617	0.050008		0.864132	0.54251		1.89303	0.0050189	**
C_0082	Glutathione (GSSG)_divalent 13C-17,15N-6 Glutathione (GSSG)_divalent 13C-18,15N-5 Glutathione (GSSG)_divalent 13C-19,15N-4 Glutathione (GSSG)_divalent 13C-20,15N-3				318.606	11.836	0.00803617	0.0079799	0.00801948	0.00606248	0.0051102	0.00524681	0.00475823	N.D.	0.00479531	0.00650708	0.00898081	0.00767561	0.00731175	0.00805848	0.0113449	0.00801185	2.89008e-05	0.00547317	0.000514911	0.00477677	2.62215e-05	0.00772117	0.0012375	0.00890504	0.00214569	0.683134	0.013224	*	0.596213	8.6009e-06	***	0.963718	0.72356		1.11148	0.54581		0.872761	0.14339		1.41073	0.071587
C_0083	Glutathione (GSSG)_divalent 13C-18,15N-6 Glutathione (GSSG)_divalent 13C-19,15N-5 Glutathione (GSSG)_divalent 13C-20,15N-4				319.107	11.8319	0.00644163	0.00694687	0.00634508	0.00391903	0.00329478	0.00453742	0.00405896	0.00185635	0.00374258	0.00568165	0.00796174	0.00665492	0.00589577	0.00764858	0.00908115	0.00657786	0.000323195	0.00391708	0.000621323	0.0032193	0.0011909	0.0067661	0.00114411	0.00754183	0.00159537	0.595494	0.0070785	**	0.489414	0.032143	*	1.02862	0.80645		1.14655	0.40582		0.821862	0.43429		1.72733	0.030678	*
C_0084	Glutathione (GSSG)_divalent 13C-19,15N-6 Glutathione (GSSG)_divalent 13C-20,15N-5				319.608	11.8271	0.00681806	0.00818066	0.00848655	0.00302561	0.00216534	0.00249402	0.00207771	N.D.	N.D.	0.00398582	0.00464885	0.00375907	0.00404822	0.005054	0.00513606	0.00782842	0.000888265	0.00256166	0.000434104	0.00207771	N.A.	0.00413125	0.000462372	0.00474609	0.000605769	0.327225	0.0030671	**	0.265405	N.A.		0.527724	0.0076701	**	0.606264	0.010559	*	0.811079	N.A.		1.61272	0.012891	*
C_0085	Glutathione (GSSG)_divalent 13C-2,15N-5 Glutathione (GSSG)_divalent 13C-3,15N-4 Glutathione (GSSG)_divalent 13C-4,15N-3 Glutathione (GSSG)_divalent 13C-5,15N-2 Glutathione (GSSG)_divalent 13C-6,15N-1 Glutathione (GSSG)_divalent 13C-7				310.587	11.8491	N.D.	0.00226341	0.00272201	0.00723834	0.00581362	0.00722184	0.0057851	0.00243667	0.00611475	N.D.	N.D.	N.D.	N.D.	N.D.	N.D.	0.00249271	0.00032428	0.00675793	0.000817841	0.00477884	0.00203507	N.A.	N.A.	N.A.	N.A.	2.71108	0.0053327	**	1.91712	0.18748		<1	N.A.		<1	N.A.		0.707145	0.22842		<1	N.A.
C_0087	Glutathione (GSSG)_divalent 13C-20,15N-6				320.109	11.8371	0.00452141	0.00602257	0.00591767	0.00222228	N.D.	0.00232448	N.D.	N.D.	N.D.	0.00379312	0.00474968	0.00433066	0.00379498	0.00540721	0.00667294	0.00548721	0.000838058	0.00227338	7.22655e-05	N.A.	N.A.	0.00429115	0.000479502	0.00529171	0.00144245	0.414305	0.020952	*	<1	N.A.		0.782027	0.11602		0.964371	0.85133		<1	N.A.		1.88756	0.015841	*
C_0088	Glutathione (GSSG)_divalent 13C-3,15N-5 Glutathione (GSSG)_divalent 13C-4,15N-4 Glutathione (GSSG)_divalent 13C-5,15N-3 Glutathione (GSSG)_divalent 13C-6,15N-2 Glutathione (GSSG)_divalent 13C-7,15N-1				311.087	11.8481	0.00324831	0.00337097	0.00389958	0.00869018	0.00867522	0.0106409	0.0105774	0.00522647	0.011636	0.00365822	0.00424554	0.00399529	0.0029996	0.00375016	0.00520174	0.00350628	0.000346083	0.00933542	0.00113057	0.00914664	0.00343598	0.00396635	0.000294727	0.00398383	0.00111951	2.66248	0.0078139	**	2.60864	0.10319		1.13121	0.15629		1.1362	0.54303		0.979778	0.93489		0.424871	0.01054	*
C_0090	Glutathione (GSSG)_divalent 13C-4,15N-5 Glutathione (GSSG)_divalent 13C-5,15N-4 Glutathione (GSSG)_divalent 13C-6,15N-3 Glutathione (GSSG)_divalent 13C-7,15N-2 Glutathione (GSSG)_divalent 13C-8,15N-1 Glutathione (GSSG)_divalent 13C-9				311.589	11.8321	0.0020937	0.002937	N.D.	0.00968251	0.00777576	0.0105426	0.0118476	0.00534121	0.0108021	0.00267673	0.00389105	0.00320879	0.00260227	0.00333951	0.00370943	0.00251535	0.000596304	0.00933363	0.00141604	0.00933029	0.00349397	0.00325886	0.000608705	0.00321707	0.000563643	3.71068	0.0063442	**	3.70935	0.072059		1.29559	0.29265		1.27898	0.30991		0.999641	0.99888		0.349152	0.008783	**
C_0092	Glutathione (GSSG)_divalent 13C-5,15N-5 Glutathione (GSSG)_divalent 13C-6,15N-4 Glutathione (GSSG)_divalent 13C-7,15N-3 Glutathione (GSSG)_divalent 13C-8,15N-2 Glutathione (GSSG)_divalent 13C-9,15N-1 Glutathione (GSSG)_divalent 13C-10				312.091	11.8355	0.00453916	0.00579032	0.00476463	0.0147328	0.0134923	0.016238	0.018497	0.00974203	0.0203571	0.00718085	0.00911525	0.0078395	0.00656645	0.00916066	0.00996938	0.00503137	0.000666866	0.014821	0.00137495	0.0161987	0.00566848	0.0080452	0.000983468	0.0085655	0.00177782	2.94572	0.001851	**	3.21955	0.074256		1.59901	0.015587	*	1.70242	0.060687		1.09296	0.71839		0.542823	0.0032377	**
C_0094	Glutathione (GSSG)_divalent 13C-6,15N-5 Glutathione (GSSG)_divalent 13C-7,15N-4 Glutathione (GSSG)_divalent 13C-8,15N-3 Glutathione (GSSG)_divalent 13C-9,15N-2 Glutathione (GSSG)_divalent 13C-10,15N-1 Glutathione (GSSG)_divalent 13C-11				312.592	11.8422	0.00979883	0.0105389	0.0107645	0.0249463	0.022835	0.028133	0.0305939	0.0133229	0.0297237	0.0114179	0.0133242	0.0111388	0.0100695	0.0118086	0.0141134	0.0103674	0.000505167	0.0253048	0.00266713	0.0245468	0.00972994	0.0119603	0.00118939	0.0119972	0.00202853	2.4408	0.0086146	**	2.36769	0.12722		1.15365	0.13244		1.1572	0.2968		0.970047	0.90698		0.472651	0.0056032	**
C_0095	Glutathione (GSSG)_divalent 13C-6 Glutathione (GSSG)_divalent 13C-2,15N-4 Glutathione (GSSG)_divalent 13C-3,15N-3 Glutathione (GSSG)_divalent 13C-4,15N-2 Glutathione (GSSG)_divalent 13C-5,15N-1				310.088	11.8474	N.D.	N.D.	N.D.	0.00271155	0.00218747	0.00224957	0.00231163	N.D.	N.D.	N.D.	N.D.	N.D.	N.D.	N.D.	N.D.	N.A.	N.A.	0.00238287	0.00028634	0.00231163	N.A.	N.A.	N.A.	N.A.	N.A.	1<	N.A.		1<	N.A.		N.A.	N.A.		N.A.	N.A.		0.970103	N.A.		<1	N.A.
C_0096	Glutathione (GSSG)_divalent 13C-7,15N-5 Glutathione (GSSG)_divalent 13C-8,15N-4 Glutathione (GSSG)_divalent 13C-9,15N-3 Glutathione (GSSG)_divalent 13C-10,15N-2 Glutathione (GSSG)_divalent 13C-11,15N-1				313.094	11.8369	0.0158778	0.0193224	0.0189251	0.0461349	0.0435805	0.050166	0.0522601	0.0254241	0.0554703	0.0209184	0.0259126	0.0232164	0.0185826	0.0234908	0.0273879	0.0180418	0.00188456	0.0466271	0.00332021	0.0443848	0.0164988	0.0233491	0.00249975	0.0231538	0.00441236	2.5844	0.00075055	***	2.46012	0.10781		1.29417	0.046551	*	1.28334	0.17206		0.95191	0.83751		0.500762	0.00090023	***
C_0097	Glutathione (GSSG)_divalent 13C-7,15N-6 Glutathione (GSSG)_divalent 13C-8,15N-5 Glutathione (GSSG)_divalent 13C-9,15N-4 Glutathione (GSSG)_divalent 13C-10,15N-3 Glutathione (GSSG)_divalent 13C-11,15N-2 Glutathione (GSSG)_divalent 13C-12,15N-1				313.594	11.8377	0.0165334	0.018005	0.0178984	0.0489127	0.0440829	0.0531285	0.0594256	0.0287896	0.0609861	0.0342537	0.0428911	0.0376607	0.028687	0.0358184	0.0465048	0.0174789	0.0008206	0.048708	0.00452627	0.0497337	0.018155	0.0382685	0.00435068	0.0370034	0.00896778	2.78667	0.0056467	**	2.84536	0.091062		2.18941	0.012038	*	2.11703	0.062527		1.02106	0.93215		0.785671	0.045092	*
C_0098	Glutathione (GSSG)_divalent 13C-8,15N-6 Glutathione (GSSG)_divalent 13C-9,15N-5 Glutathione (GSSG)_divalent 13C-10,15N-4 Glutathione (GSSG)_divalent 13C-11,15N-3 Glutathione (GSSG)_divalent 13C-12,15N-2 Glutathione (GSSG)_divalent 13C-13,15N-1				314.096	11.837	0.0123588	0.0145085	0.0138534	0.0332104	0.0304464	0.0378476	0.04839	0.022915	0.0509952	0.026327	0.0327616	0.0289702	0.0256625	0.0325174	0.036561	0.0135736	0.00110185	0.0338348	0.00373987	0.0407667	0.0155148	0.0293529	0.00323433	0.0315803	0.00550938	2.49269	0.0071942	**	3.00339	0.092796		2.1625	0.0080957	**	2.3266	0.026014	*	1.20488	0.52317		0.867537	0.19297
C_0099	Glutathione (GSSG)_divalent 13C-9,15N-6 Glutathione (GSSG)_divalent 13C-10,15N-5 Glutathione (GSSG)_divalent 13C-11,15N-4 Glutathione (GSSG)_divalent 13C-12,15N-3 Glutathione (GSSG)_divalent 13C-13,15N-2 Glutathione (GSSG)_divalent 13C-14,15N-1				314.598	11.8377	0.0198916	0.0210623	0.0209167	0.0441303	0.0378294	0.0472793	0.0637779	0.0326782	0.0690116	0.039521	0.0561823	0.0484567	0.0384705	0.0466677	0.0569477	0.0206235	0.000638008	0.0430797	0.0048118	0.0551559	0.0196414	0.0480533	0.00833797	0.047362	0.00925811	2.08886	0.013752	*	2.67441	0.092878		2.33002	0.028839	*	2.2965	0.037163	*	1.28032	0.39958		1.11545	0.43305
-	Gly	Total	750	HMDB0000123	-	-	1.31098	1.28587	1.33518	1.57212	1.695	1.58432	1.03205	0.705504	0.997722	1.79353	1.9162	1.892	1.86038	2.088	1.94085	1.31068	0.0246592	1.61715	0.0677001	0.911759	0.179445	1.86724	0.0649749	1.96308	0.115425	1.23383	0.0091013	**	0.69564	0.058806		1.42464	0.0017613	**	1.49776	0.008027	**	0.563807	0.012433	*	1.15465	0.009948	**
C_0102	Gly 13C-1				77.0404	8.02601	0.00596745	0.00595767	0.00565579	0.00643618	0.00642029	0.00636039	0.00780325	0.00630012	0.00765046	0.00434969	0.00780739	0.00465699	0.0041715	0.00643829	0.00474105	0.0058603	0.000177183	0.00640562	3.9964e-05	0.00725128	0.000827258	0.00560469	0.00191377	0.00511695	0.00117922	1.09305	0.02847	*	1.23736	0.094456		0.956382	0.83891		0.873154	0.38898		1.13202	0.21842		0.874964	0.54388
C_0103	Gly 13C-2				78.0445	8.02007	0.109131	0.103309	0.106485	0.112488	0.12211	0.114625	0.0955446	0.0655723	0.0951616	0.0719693	0.0720152	0.0763979	0.0691854	0.0821746	0.0761641	0.106308	0.0029146	0.116408	0.0050527	0.0854261	0.017195	0.0734608	0.00254373	0.0758414	0.00650059	1.095	0.053203		0.803569	0.16685		0.691016	0.00013982	***	0.713409	0.0066252	**	0.733851	0.07898		0.631063	0.0010291	**
C_0104	Gly 13C-2,15N-1				79.0433	8.02081	1.16135	1.15343	1.20045	1.41153	1.53511	1.44056	0.905108	0.582717	0.869096	1.69928	1.71601	1.79583	1.77122	1.92624	1.8416	1.17174	0.025177	1.4624	0.0646184	0.78564	0.176657	1.73704	0.0515949	1.84635	0.0776167	1.24805	0.0086455	**	0.670487	0.060528		1.48244	0.00053203	***	1.57573	0.0021459	**	0.537227	0.013582	*	1.1878	0.0052349	**
C_0101	Gly 13C-0				76.0398	8.0238	0.0345248	0.0231738	0.0225879	0.0416638	0.031363	0.0227724	0.0235947	0.0509152	0.0258143	0.0179232	0.120362	0.0151126	0.0158031	0.0731496	0.0183452	0.0267622	0.00672901	0.0319331	0.00945857	0.0334414	0.0151734	0.0511327	0.0599712	0.035766	0.0324001	1.19322	0.48773		1.24958	0.53999		1.91064	0.55511		1.33644	0.68058		1.04723	0.89219		1.60125	0.63653
-	Glyceraldehyde 3-phosphate	Total	729	HMDB0001112	-	-	0.00139738	N.D.	N.D.	0.00131293	0.00118041	N.D.	0.00576235	N.D.	0.00408646	0.00195949	0.00255039	0.00211417	0.00371179	0.00346987	0.00478726	0.00139738	N.A.	0.00124667	9.37053e-05	0.0049244	0.00118503	0.00220802	0.000306425	0.00398964	0.000701269	0.892149	N.A.		3.52404	N.A.		1.58012	N.A.		2.8551	N.A.		3.95005	0.14071		1.77114	0.022471	*
A_0139	Glyceraldehyde 3-phosphate 13C-3				172.002	11.8166	0.00139738	N.D.	N.D.	0.00131293	0.00118041	N.D.	0.00576235	N.D.	0.00408646	0.00195949	0.00255039	0.00211417	0.00371179	0.00346987	0.00478726	0.00139738	N.A.	0.00124667	9.37053e-05	0.0049244	0.00118503	0.00220802	0.000306425	0.00398964	0.000701269	0.892149	N.A.		3.52404	N.A.		1.58012	N.A.		2.8551	N.A.		3.95005	0.14071		1.77114	0.022471	*
-	His	Total	773	HMDB0000177	-	-	0.0364315	0.0391864	0.0406498	0.0451592	0.047099	0.0488126	0.0213623	0.0131643	0.0195206	0.0360767	0.0363725	0.0383752	0.0325015	0.0404847	0.0359993	0.0387559	0.00214185	0.0470236	0.00182789	0.0180157	0.00430121	0.0369415	0.00125041	0.0363285	0.00400178	1.21333	0.0075259	**	0.464852	0.0053455	**	0.953184	0.28897		0.937368	0.42143		0.383121	0.002716	**	0.785595	0.0022982	**
C_0109	His 13C-5,15N-3 His 13C-6,15N-2				164.087	7.03495	0.00316371	0.00321204	0.00351183	0.00352863	0.00383871	0.00430988	N.D.	N.D.	N.D.	0.00322142	0.00269352	0.00299209	0.00277133	0.00334898	0.0044136	0.00329586	0.000188588	0.00389241	0.000393387	N.A.	N.A.	0.00296901	0.000264703	0.0035113	0.000833078	1.181	0.10247		<1	N.A.		0.900831	0.1641		1.06537	0.70131		<1	N.A.		0.76277	0.034265	*
C_0110	His 13C-6,15N-3				165.088	7.03406	0.0280547	0.0299748	0.0322145	0.034588	0.0343614	0.0373657	0.0143309	0.00846234	0.013057	0.0278847	0.0284692	0.0304429	0.025716	0.0311045	0.026972	0.0300813	0.00208195	0.0354384	0.00167297	0.0119501	0.00308692	0.0289323	0.00134049	0.0279308	0.00281934	1.17808	0.027413	*	0.397259	0.00189	**	0.961802	0.47373		0.92851	0.35256		0.337208	0.0012164	**	0.816412	0.0071236	**
C_0106	His 13C-0				156.077	7.03554	0.00521305	0.00599951	0.00492345	0.00704251	0.00889897	0.00713703	0.00703137	0.00470193	0.0064636	0.00497061	0.00520975	0.0049402	0.00401422	0.00603124	0.00461374	0.00537867	0.000556819	0.00769284	0.00104561	0.00606563	0.00121464	0.00504019	0.000147627	0.0048864	0.00103579	1.43025	0.041924	*	1.12772	0.44292		0.93707	0.40445		0.908478	0.51981		0.788478	0.15506		0.655179	0.045636	*
-	Ile	Total	791	HMDB0000172	-	-	1.95442	1.97544	2.11534	1.93529	1.98799	2.02307	0.479759	0.326684	0.472272	1.47343	1.4783	1.57776	1.44951	1.6919	1.46289	2.01507	0.0874715	1.98212	0.0441842	0.426238	0.0862979	1.50983	0.0588813	1.53477	0.136245	0.983648	0.60172		0.211525	2.357e-05	***	0.74927	0.0020045	**	0.761646	0.010359	*	0.215042	0.00010699	***	0.761726	0.00055568	***
C_0115	Ile 13C-5				137.117	9.89037	0.0133335	0.014982	0.0148674	0.0131397	0.012747	0.0136269	0.00750575	0.00494745	0.00714123	0.00621568	0.00700895	0.0064789	0.00591588	0.00740994	0.00620726	0.0143943	0.000920458	0.0131712	0.000440786	0.00653148	0.00138386	0.00656784	0.000404045	0.00651103	0.000791995	0.915027	0.13358		0.453754	0.0021501	**	0.45628	0.0013762	**	0.452333	0.00040146	***	0.495891	0.0089356	**	0.498652	4.6565e-05	***
C_0116	Ile 13C-5,15N-1 Ile 13C-6				138.119	9.88593	0.210421	0.210301	0.235117	0.208134	0.20799	0.212433	0.093245	0.0646319	0.0939346	0.123323	0.126147	0.122194	0.116026	0.13794	0.12145	0.218613	0.0142931	0.209519	0.00252423	0.0839372	0.0167224	0.123888	0.00203599	0.125139	0.0114128	0.958404	0.38552		0.383954	0.00050709	***	0.5667	0.0066269	**	0.572422	0.0011158	**	0.400618	0.0050404	**	0.591296	2.1928e-06	***
C_0117	Ile 13C-6,15N-1				139.119	9.8874	1.72548	1.74049	1.86025	1.70276	1.7536	1.78551	0.369779	0.249102	0.361505	1.33973	1.34152	1.44449	1.32446	1.54309	1.3327	1.77541	0.0738579	1.74729	0.0417316	0.326796	0.0674116	1.37525	0.05997	1.40008	0.123916	0.984163	0.60425		0.184068	1.6075e-05	***	0.77461	0.00221	**	0.788599	0.017035	*	0.18703	3.1737e-05	***	0.787075	0.001509	**
C_0118	Ile 15N-1				133.1	9.89262	0.00518968	0.00533666	0.00510691	0.00554069	0.00672815	0.00656298	0.00416747	0.00366177	0.00497944	0.00415926	0.00361897	0.00460187	0.00311017	0.00346236	0.00253519	0.00521108	0.000116363	0.00627727	0.000643221	0.00426956	0.00066474	0.0041267	0.000492256	0.00303591	0.000468023	1.2046	0.098505		0.819322	0.12969		0.791908	0.05556		0.582586	0.011351	*	0.680161	0.019823	*	0.657403	0.011721	*
C_0112	Ile 13C-0				132.103	9.88787	N.D.	0.00433019	N.D.	0.0057131	0.00692989	0.00494102	0.00506146	0.0043406	0.00471137	N.D.	N.D.	N.D.	N.D.	N.D.	N.D.	0.00433019	N.A.	0.00586134	0.00100269	0.00470448	0.000360478	N.A.	N.A.	N.A.	N.A.	1.3536	N.A.		1.08644	N.A.		<1	N.A.		<1	N.A.		0.802628	0.17436		<1	N.A.
-	Lactic acid	Total	612	HMDB0000190,HMDB0001311	-	-	0.792559	0.809742	0.932137	0.863517	1.01728	0.985669	1.79504	1.11348	1.95868	1.50282	1.33249	1.444	1.57194	1.78718	1.72459	0.844813	0.0761115	0.95549	0.0812041	1.6224	0.448271	1.42644	0.0865085	1.69457	0.110713	1.13101	0.1604		1.92043	0.091271		1.68847	0.0010139	**	2.00585	0.00073638	***	1.69798	0.11904		1.49289	0.0023797	**
A_0146	Lactic acid 13C-1				90.0279	10.8884	0.00495883	0.0052384	0.00674768	0.00657596	0.00761489	0.00656925	0.00997933	0.0082056	0.0118669	0.00716808	0.00705183	0.00698966	0.0079135	0.00816159	0.00768006	0.0056483	0.000962293	0.00692003	0.000601771	0.0100173	0.00183093	0.00706986	9.05653e-05	0.00791838	0.000240802	1.22515	0.13777		1.7735	0.034767	*	1.25168	0.12355		1.40191	0.047786	*	1.44757	0.08745		1.02165	0.70971
A_0147	Lactic acid 13C-2				91.0318	10.886	0.0178914	0.0183588	0.0210879	0.0199407	0.0217622	0.020535	0.0387114	0.0272752	0.0443852	0.0407903	0.0381479	0.0404156	0.0436021	0.050155	0.0451603	0.0191127	0.00172646	0.0207459	0.000928918	0.0367906	0.00871524	0.0397846	0.00142975	0.0463058	0.00342335	1.08545	0.2428		1.92493	0.067219		2.08158	0.00011302	***	2.42278	0.0012486	**	1.77339	0.084247		1.91771	0.00012597	***
A_0148	Lactic acid 13C-3				92.0353	10.8836	0.683628	0.696545	0.783661	0.745041	0.884786	0.853495	1.6031	0.967097	1.75463	1.36978	1.20694	1.31757	1.43172	1.63363	1.58142	0.721278	0.0544097	0.827774	0.0733372	1.44161	0.417866	1.2981	0.0831477	1.54892	0.104803	1.14765	0.1194		1.99869	0.093854		1.79972	0.0011286	**	2.14747	0.0011934	**	1.74155	0.1219		1.56818	0.0019401	**
A_0145	Lactic acid 13C-0				89.0254	10.8926	0.0860808	0.0896	0.120641	0.0919593	0.10312	0.10507	0.143251	0.1109	0.147801	0.0850749	0.0803527	0.0790306	0.0887065	0.0952337	0.0903272	0.0987739	0.019019	0.10005	0.007074	0.133984	0.0201202	0.081486	0.00317752	0.0914225	0.00339867	1.01292	0.92129		1.35647	0.092586		0.824975	0.25423		0.925573	0.57402		1.33918	0.086798		0.814456	0.029595	*
-	Leu	Total	857	HMDB0000687	-	-	3.01353	3.0528	3.25365	2.96615	3.14103	3.08903	0.749391	0.514098	0.761029	2.32282	2.30134	2.47772	2.26875	2.65783	2.39524	3.10666	0.128804	3.0654	0.0897996	0.67484	0.139328	2.36729	0.0962362	2.44061	0.198469	0.986719	0.67528		0.217223	2.5614e-05	***	0.762006	0.0018489	**	0.785605	0.011984	*	0.220147	5.452e-05	***	0.772263	0.00079754	***
C_0123	Leu 13C-4				136.116	9.99323	N.D.	N.D.	N.D.	0.00137084	N.D.	0.00239686	N.D.	N.D.	N.D.	0.0014381	0.00168721	0.000998551	0.00122607	0.00155814	N.D.	N.A.	N.A.	0.00188385	0.000725508	N.A.	N.A.	0.00137462	0.000348689	0.00139211	0.000234811	1<	N.A.		N.A.	N.A.		1<	N.A.		1<	N.A.		<1	N.A.		0.729685	0.49321
C_0124	Leu 13C-4,15N-1 Leu 13C-5				137.116	9.99396	0.0183728	0.0191449	0.0198129	0.0179302	0.0188449	0.0184295	0.00988974	0.00485943	0.00891351	0.00987045	0.00951989	0.0106162	0.00920447	0.0104168	0.00988597	0.0191102	0.000720676	0.0184015	0.000457999	0.00788756	0.00266747	0.0100022	0.000559888	0.00983575	0.000607726	0.962916	0.23609		0.412741	0.013495	*	0.523394	9.9398e-05	***	0.514686	8.4665e-05	***	0.428636	0.01841	*	0.543551	4.8358e-05	***
C_0125	Leu 13C-5,15N-1 Leu 13C-6				138.118	9.99327	0.302666	0.290441	0.320968	0.283798	0.294418	0.294006	0.130717	0.0897397	0.131678	0.185473	0.184505	0.189731	0.170588	0.200817	0.179045	0.304692	0.0153643	0.290741	0.00601616	0.117378	0.0239405	0.18657	0.00277992	0.183483	0.0155953	0.954214	0.25253		0.385236	0.00078178	***	0.612323	0.0044982	**	0.602194	0.00066157	***	0.403721	0.0042346	**	0.641704	0.00016935	***
C_0126	Leu 13C-6,15N-1				139.119	9.99252	2.67551	2.72504	2.89471	2.63695	2.79434	2.74545	0.585821	0.399693	0.594799	2.10988	2.08796	2.26007	2.07197	2.42786	2.19021	2.76509	0.11496	2.72558	0.0805584	0.526771	0.110144	2.15264	0.0936834	2.23001	0.181252	0.985712	0.65424		0.190508	1.7137e-05	***	0.778507	0.0023493	**	0.806489	0.017828	*	0.193269	2.1081e-05	***	0.789791	0.0014312	**
C_0127	Leu 15N-1				133.099	9.9992	0.00800234	0.00946881	0.00924003	0.0116294	0.0137369	0.012537	0.0123336	0.00996686	0.0128449	0.00863006	0.0100863	0.00927665	0.00741162	0.00809337	0.00734286	0.00890373	0.000788962	0.0126345	0.00105711	0.0117151	0.00153546	0.00933101	0.000729643	0.00761595	0.000414883	1.41901	0.0098	**	1.31575	0.067026		1.04799	0.52911		0.855367	0.086767		0.927235	0.44681		0.738536	0.014613	*
C_0120	Leu 13C-0				132.102	9.99771	0.00898085	0.0087064	0.00891603	0.0144767	0.0196838	0.0162023	0.0106295	0.00983931	0.0127949	0.00753152	0.00757617	0.00703073	0.00835373	0.00909063	0.00874899	0.00886776	0.000143452	0.0167876	0.00265244	0.0110879	0.00153018	0.00737948	0.000302843	0.00873112	0.000368779	1.8931	0.035081	*	1.25036	0.1273		0.832169	0.005426	**	0.984591	0.59795		0.660481	0.04425	*	0.439579	0.024254	*
-	Lys	Total	866	HMDB0000182,HMDB0003405	-	-	0.198783	0.211436	0.217728	0.206136	0.21245	0.231638	0.0862773	0.0239046	0.0829878	0.173078	0.158667	0.170539	0.162194	0.196506	0.163129	0.209316	0.00964869	0.216742	0.0132817	0.0643899	0.0350999	0.167428	0.00769268	0.173943	0.0195456	1.03548	0.48103		0.307621	0.01393	*	0.799883	0.0048606	**	0.831007	0.069376		0.297081	0.0097248	**	0.772478	0.0095745	**
C_0130	Lys 13C-1				148.116	6.62465	N.D.	N.D.	N.D.	N.D.	0.00173681	0.00114264	N.D.	N.D.	N.D.	0.00105847	N.D.	0.00102775	N.D.	N.D.	N.D.	N.A.	N.A.	0.00143972	0.00042014	N.A.	N.A.	0.00104311	2.17213e-05	N.A.	N.A.	1<	N.A.		N.A.	N.A.		1<	N.A.		N.A.	N.A.		<1	N.A.		0.72452	0.40882
C_0132	Lys 13C-5,15N-1				153.126	6.62644	0.00144651	0.00140945	0.00155543	0.0013664	0.0010875	0.00148124	N.D.	N.D.	N.D.	0.0014164	0.0011055	0.00145522	0.00115918	0.00123406	0.00104648	0.00147046	7.58789e-05	0.00131172	0.000202488	N.A.	N.A.	0.0013257	0.000191689	0.00114657	9.44269e-05	0.892043	0.30711		<1	N.A.		0.901556	0.32233		0.779738	0.010911	*	<1	N.A.		1.01066	0.93495
C_0133	Lys 13C-5,15N-2 Lys 13C-6,15N-1				154.126	6.62986	0.0116102	0.0141781	0.0142192	0.0135852	0.0128223	0.0140584	0.00499935	0.00147211	0.0052116	0.0111642	0.0102736	0.0109156	0.0101473	0.0138189	0.0107538	0.0133358	0.0014946	0.0134886	0.000623707	0.00389435	0.0021004	0.0107844	0.000459558	0.0115733	0.00196823	1.01146	0.88172		0.292022	0.0044369	**	0.808682	0.087008		0.867838	0.28883		0.288714	0.010564	*	0.79952	0.0049316	**
C_0134	Lys 13C-6,15N-2				155.127	6.62762	0.178589	0.18846	0.195741	0.177081	0.179283	0.199794	0.0637176	0.0172349	0.0600454	0.146114	0.134817	0.144863	0.138863	0.168003	0.138985	0.187597	0.00860863	0.185386	0.0125262	0.0469993	0.0258421	0.141931	0.00619289	0.148617	0.016789	0.988214	0.81499		0.250533	0.0063782	**	0.756574	0.002504	**	0.792213	0.037659	*	0.253521	0.0041378	**	0.765597	0.013404	*
C_0129	Lys 13C-0				147.113	6.62837	0.00713721	0.00738851	0.00621166	0.0141039	0.0175206	0.0151623	0.0175603	0.0051976	0.0177308	0.0133257	0.0124716	0.0122775	0.0120248	0.0134499	0.0123443	0.00691246	0.000619781	0.0155956	0.0017491	0.0134962	0.00718733	0.0126916	0.000557682	0.0126063	0.000747838	2.25615	0.0074737	**	1.95245	0.25294		1.83605	0.00029372	***	1.82371	0.00062809	***	0.865389	0.66709		0.813796	0.09123
-	Malic acid	Total	525	HMDB0000156,HMDB0000744	-	-	0.0690526	0.0656412	0.0666761	0.0837716	0.100824	0.0867662	0.308291	0.188216	0.307036	0.147937	0.155972	0.159255	0.180527	0.191273	0.193985	0.0671233	0.00174913	0.0904541	0.00910494	0.267848	0.0689662	0.154388	0.00582285	0.188595	0.00711733	1.34758	0.042887	*	3.99038	0.037095	*	2.30006	0.00065751	***	2.80968	0.00063719	***	2.96115	0.044731	*	1.70681	0.0011277	**
A_0151	Malic acid 13C-1				134.019	22.7095	N.D.	N.D.	N.D.	0.00311254	0.00330514	0.00231571	0.00973113	0.00687229	0.0108049	0.0049943	0.00479301	0.0056266	0.00654367	0.00611152	0.00633806	N.A.	N.A.	0.00291113	0.000524567	0.00913611	0.00203272	0.00513797	0.000434971	0.00633109	0.000216158	1<	N.A.		1<	N.A.		1<	N.A.		1<	N.A.		3.13834	0.027487	*	1.76494	0.0053123	**
A_0152	Malic acid 13C-2				135.022	22.7006	0.00604458	0.00573438	0.00673111	0.00968171	0.011681	0.0107181	0.0410693	0.025769	0.0403228	0.0257727	0.0248056	0.0244294	0.0285032	0.0282027	0.030009	0.00617002	0.000510068	0.0106936	0.000999879	0.0357204	0.0086262	0.0250026	0.000692932	0.028905	0.000967875	1.73316	0.0062017	**	5.78934	0.026898	*	4.05226	6.6775e-06	***	4.68474	4.3373e-05	***	3.34035	0.035871	*	2.33808	8.1498e-05	***
A_0153	Malic acid 13C-3				135.959	22.688	0.0107363	0.00876894	0.00932085	0.0137744	0.0147677	0.0148925	0.0721827	0.043102	0.0736575	0.0254445	0.0430705	0.0449592	0.0542187	0.0633997	0.063733	0.00960869	0.00101478	0.0144782	0.000612681	0.0629807	0.0172313	0.0378247	0.0107631	0.0604505	0.00539942	1.50678	0.0041947	**	6.55456	0.03265	*	3.93651	0.044136	*	6.29122	0.0028751	**	4.35004	0.039438	*	2.61253	0.063656
A_0154	Malic acid 13C-4				137.028	22.6856	0.0354068	0.0320778	0.0331006	0.036015	0.0462494	0.0380011	0.123529	0.0728572	0.118594	0.0676942	0.0629373	0.0628902	0.0657576	0.0683462	0.066691	0.0335284	0.00170521	0.0400885	0.00542713	0.104993	0.0279398	0.0645072	0.00276013	0.0669316	0.00131099	1.19566	0.1626		3.13147	0.046884	*	1.92396	0.00025803	***	1.99627	1.9749e-05	***	2.61904	0.05191		1.60912	0.0063232	**
A_0150	Malic acid 13C-0				133.015	22.7281	0.016865	0.01906	0.0175235	0.0211879	0.0248212	0.0208388	0.0617796	0.0396151	0.0636568	0.0240313	0.0203653	0.0213496	0.0255042	0.0252129	0.0272141	0.0178162	0.00112642	0.0222827	0.00220538	0.0550172	0.0133716	0.0219154	0.00189736	0.025977	0.00108116	1.2507	0.052855		3.08805	0.039624	*	1.23008	0.043399	*	1.45806	0.00083137	***	2.46906	0.048016	*	0.983519	0.83786
-	Met	Total	876	HMDB0000696	-	-	0.0554712	0.0525952	0.0558356	0.075982	0.0786056	0.0783442	0.0366857	0.0253576	0.0360114	0.0913136	0.0938937	0.0814145	0.0558068	0.107073	0.0862267	0.054634	0.00177503	0.0776439	0.00144521	0.0326849	0.00635455	0.088874	0.0065876	0.0830355	0.0257817	1.42117	8.4827e-05	***	0.598252	0.02048	*	1.62672	0.0084439	**	1.51985	0.19609		0.420959	0.0047735	**	1.14464	0.091851
C_0138	Met 13C-4,15N-1 Met 13C-5				155.072	10.387	0.00640399	0.00669819	0.00628225	0.00816856	0.00885043	0.00817701	0.00644843	0.00442398	0.0061348	0.0110319	0.00938982	0.0082979	0.0058015	0.0122463	0.0100264	0.00646148	0.000213848	0.00839867	0.000391263	0.00566907	0.00108962	0.0095732	0.00137618	0.00935808	0.00327398	1.29981	0.0043533	**	0.877365	0.33422		1.48158	0.056308		1.44829	0.26483		0.674997	0.037049	*	1.13985	0.27457
C_0139	Met 13C-5,15N-1				156.073	10.3856	0.0490672	0.045897	0.0495533	0.0678134	0.0697551	0.0701672	0.0302372	0.0209337	0.0298766	0.0802818	0.0845039	0.0731166	0.0500053	0.0948267	0.0762002	0.0481725	0.00198559	0.0692453	0.00125701	0.0270158	0.00527041	0.0793008	0.00575666	0.0736774	0.022517	1.43744	0.00029114	***	0.560815	0.011827	*	1.64618	0.0062483	**	1.52945	0.18791		0.390147	0.0035184	**	1.14522	0.087867
-	Ornithine	Total	389	HMDB0000214,HMDB0003374	-	-	0.121538	0.123938	0.132502	0.0968929	0.103929	0.103752	0.0335052	0.00666739	0.03552	0.0501059	0.048709	0.04543	0.0469066	0.0560579	0.0433221	0.125993	0.00576379	0.101524	0.00401202	0.0252309	0.016108	0.0480816	0.00240028	0.0487622	0.00656752	0.805796	0.0054406	**	0.200256	0.0042042	**	0.381622	0.00044523	***	0.387024	0.0001186	***	0.24852	0.01088	*	0.473596	0.00016187	***
C_0144	Ornithine 13C-2,15N-2 Ornithine 13C-3,15N-1				137.102	6.56558	0.00131117	0.00190715	N.D.	0.00154659	0.00148975	0.00182925	N.D.	N.D.	N.D.	0.0010085	N.D.	N.D.	0.00128402	N.D.	N.D.	0.00160916	0.000421423	0.00162186	0.000181833	N.A.	N.A.	0.0010085	N.A.	0.00128402	N.A.	1.0079	0.97335		<1	N.A.		0.626726	N.A.		0.797943	N.A.		<1	N.A.		0.621816	N.A.
C_0145	Ornithine 13C-4,15N-1 Ornithine 13C-5				138.11	6.56512	0.00363642	0.00333445	0.00382935	0.00320867	0.00376481	0.00301728	0.000988506	N.D.	0.00133121	0.00143488	0.000975473	0.00110366	0.00172651	0.00180762	0.00139159	0.00360007	0.000249441	0.00333026	0.000388314	0.00115986	0.00024233	0.00117134	0.000237064	0.00164191	0.000220544	0.925052	0.37761		0.322176	0.0047389	**	0.325365	0.00026096	***	0.456076	0.00056418	***	0.348279	0.004658	**	0.351726	0.0025972	**
C_0146	Ornithine 13C-4,15N-2 Ornithine 13C-5,15N-1				139.108	6.56589	0.0126929	0.0134922	0.0144218	0.0110814	0.01109	0.0124121	0.00495113	N.D.	0.00424693	0.00401473	0.00454802	0.00403903	0.00484359	0.00481852	0.00365173	0.0135357	0.000865277	0.0115278	0.000765816	0.00459903	0.000497942	0.00420059	0.000301127	0.00443795	0.000681001	0.851664	0.040315	*	0.339771	0.00069377	***	0.310335	0.0011436	**	0.327871	0.00019405	***	0.39895	0.001247	**	0.364387	0.0012465	**
C_0147	Ornithine 13C-5,15N-2				140.108	6.5668	0.0953471	0.0952904	0.104897	0.0723331	0.0753573	0.0783988	0.0241729	0.00488853	0.0257338	0.0419555	0.0412563	0.0376315	0.0362948	0.0461182	0.0360488	0.0985114	0.00552981	0.0753631	0.00303289	0.0182651	0.0116107	0.0402811	0.00232111	0.0394873	0.0057439	0.765019	0.0071081	**	0.185411	0.0020832	**	0.408898	0.00085012	***	0.40084	0.00021509	***	0.242361	0.0097442	**	0.534494	0.00014146	***
C_0148	Ornithine 15N-1				134.096	6.56861	0.00245738	0.00216227	0.00213706	0.00191447	0.00246676	0.0021014	0.00116143	N.D.	0.00121684	N.D.	N.D.	N.D.	N.D.	N.D.	N.D.	0.00225224	0.000178105	0.00216088	0.000280906	0.00118913	3.91843e-05	N.A.	N.A.	N.A.	N.A.	0.959436	0.6633		0.527979	0.0063084	**	<1	N.A.		<1	N.A.		0.550302	0.024088	*	<1	N.A.
C_0149	Ornithine 15N-2				135.092	6.56701	0.00285919	0.00318694	0.00357792	0.0035549	0.00348533	0.00331049	N.D.	N.D.	N.D.	N.D.	N.D.	0.00100028	0.000927451	0.00111633	N.D.	0.00320802	0.00035983	0.00345024	0.000125928	N.A.	N.A.	0.00100028	N.A.	0.00102189	0.000133555	1.07551	0.36627		<1	N.A.		0.311806	N.A.		0.318542	0.0037748	**	<1	N.A.		0.289916	N.A.
C_0141	Ornithine 13C-0				133.098	6.56681	0.00323378	0.00456448	0.00363965	0.00325387	0.00627469	0.00268252	0.00223122	0.00177886	0.00299122	0.00169226	0.00192927	0.00165549	0.00183017	0.00219716	0.00223005	0.00381264	0.000682005	0.00407036	0.00193026	0.00233377	0.00061265	0.00175901	0.000148591	0.00208579	0.000221985	1.0676	0.84399		0.612114	0.049746	*	0.461362	0.030086	*	0.547074	0.037755	*	0.573356	0.25557		0.43215	0.17308
-	Phe	Total	994	HMDB0000159	-	-	1.69248	1.66248	1.83157	1.70936	1.74079	1.7737	0.514773	0.330188	0.494054	1.31232	1.3119	1.36106	1.20211	1.40006	1.24073	1.72884	0.0902194	1.74128	0.0321763	0.446338	0.101121	1.32843	0.0282627	1.28096	0.104934	1.0072	0.83908		0.258172	8.8562e-05	***	0.768394	0.01085	*	0.740939	0.005313	**	0.256327	0.00087271	***	0.762903	8.4523e-05	***
C_0154	Phe 13C-7,15N-1 Phe 13C-8				174.109	10.7466	0.0106083	0.0116141	0.0118851	0.0108839	0.0116966	0.010864	0.00492075	N.D.	N.D.	0.0087605	0.00878648	0.00821615	0.00906864	0.0101017	0.00813002	0.0113692	0.000672698	0.0111482	0.000475053	0.00492075	N.A.	0.00858771	0.000322044	0.00910011	0.000986203	0.980559	0.66875		0.432815	N.A.		0.75535	0.0085933	**	0.800419	0.036271	*	0.441396	N.A.		0.770326	0.0025088	**
C_0155	Phe 13C-8,15N-1 Phe 13C-9				175.111	10.7474	0.154705	0.150699	0.169938	0.153794	0.153217	0.164665	0.0499151	0.036184	0.0492989	0.118027	0.120525	0.124886	0.112584	0.134587	0.118118	0.158447	0.0101511	0.157225	0.00644943	0.0451327	0.00775588	0.121146	0.00347138	0.121763	0.0114453	0.992288	0.87031		0.284843	0.00016177	***	0.764583	0.01578	*	0.768476	0.014645	*	0.287057	5.4798e-05	***	0.770525	0.0031	**
C_0156	Phe 13C-9,15N-1				176.114	10.7452	1.51685	1.48931	1.63949	1.53202	1.56	1.58468	0.447563	0.284215	0.432911	1.1782	1.17389	1.2202	1.07365	1.2475	1.10768	1.54855	0.0799502	1.5589	0.0263476	0.38823	0.0903764	1.19076	0.0255852	1.14294	0.0921296	1.00669	0.84786		0.250706	8.4338e-05	***	0.768955	0.010471	*	0.738074	0.0047879	**	0.24904	0.0009658	***	0.763847	6.4995e-05	***
C_0151	Phe 13C-0				166.086	10.7548	0.0103159	0.0108568	0.0102572	0.0126577	0.0158705	0.013493	0.0123742	0.00978836	0.0118446	0.00733527	0.00870338	0.00776067	0.0067988	0.00787826	0.0067999	0.0104766	0.000330573	0.014007	0.00166694	0.0113357	0.00136598	0.00793311	0.000700165	0.00715898	0.00062291	1.33698	0.061885		1.082	0.39064		0.757219	0.012357	*	0.683328	0.0036638	**	0.809288	0.10097		0.566366	0.013656	*
-	Phosphoenolpyruvic acid	Total	1005	HMDB0000263	-	-	0.00380136	0.0037822	0.00333795	0.00382786	0.005239	0.00423568	0.00896781	0.00237307	0.0101788	0.0074731	0.00717962	0.00651016	0.00719112	0.00949948	0.00838912	0.0036405	0.000262195	0.00443418	0.000726211	0.00717324	0.00420094	0.00705429	0.000493554	0.00835991	0.00115446	1.21801	0.19055		1.9704	0.28231		1.93773	0.0016872	**	2.29636	0.015622	*	1.61771	0.37601		1.59089	0.0093436	**
A_0159	Phosphoenolpyruvic acid 13C-3				169.986	22.4446	0.00380136	0.0037822	0.00333795	0.00382786	0.005239	0.00423568	0.00896781	0.00237307	0.0101788	0.0074731	0.00717962	0.00651016	0.00719112	0.00949948	0.00838912	0.0036405	0.000262195	0.00443418	0.000726211	0.00717324	0.00420094	0.00705429	0.000493554	0.00835991	0.00115446	1.21801	0.19055		1.9704	0.28231		1.93773	0.0016872	**	2.29636	0.015622	*	1.61771	0.37601		1.59089	0.0093436	**
-	Pro	Total	614	HMDB0000162,HMDB0003411	-	-	1.09688	1.07749	1.17081	1.23797	1.33813	1.27964	0.662408	0.460106	0.606121	1.26111	1.31144	1.29362	1.08466	1.40901	1.2449	1.11506	0.0492419	1.28525	0.0503159	0.576212	0.104414	1.28873	0.0255183	1.24619	0.162178	1.15263	0.013853	*	0.516755	0.004772	**	1.15575	0.012278	*	1.1176	0.2944		0.448327	0.0021424	**	1.00271	0.92178
C_0160	Pro 13C-2,15N-1				119.076	10.4788	0.0144609	0.0142785	0.0161271	0.01824	0.0193668	0.0204786	0.00935972	0.0080133	0.00878206	0.00788493	0.0081886	0.00669283	0.0106823	0.0114772	0.0105173	0.0149555	0.00101872	0.0193618	0.00111933	0.00871836	0.000675466	0.00758879	0.000790636	0.0108923	0.000513254	1.29463	0.0074393	**	0.582954	0.0016816	**	0.507425	0.00078447	***	0.728313	0.0089679	**	0.450287	0.00047199	***	0.391946	0.00023181	***
C_0161	Pro 13C-3,15N-1				120.079	10.4736	0.0151926	0.015299	0.0177134	0.0211718	0.0218994	0.0222722	0.0114133	0.0087864	0.0103792	0.0101171	0.0116995	0.00960618	0.0113279	0.0148437	0.0130394	0.0160683	0.00142564	0.0217811	0.000559674	0.010193	0.00132332	0.0104743	0.00109143	0.0130703	0.0017581	1.35553	0.011443	*	0.634351	0.0064739	**	0.651859	0.0068723	**	0.813421	0.086304		0.467972	0.0013681	**	0.480888	0.0005507	***
C_0162	Pro 13C-4,15N-1				121.084	10.4736	0.0943954	0.0918985	0.096692	0.100494	0.102381	0.100631	0.048165	0.0370621	0.0442385	0.0733443	0.0765926	0.0733645	0.0699467	0.0856345	0.0748035	0.0943287	0.00239743	0.101169	0.00105188	0.0431552	0.00563016	0.0744338	0.00186958	0.0767949	0.00803122	1.07251	0.024404	*	0.457498	0.0012221	**	0.78909	0.00047152	***	0.81412	0.053373		0.426567	0.0023808	**	0.735739	0.00015722	***
C_0163	Pro 13C-5,15N-1				122.084	10.4721	0.881661	0.870232	0.945034	0.986874	1.06552	1.01707	0.503367	0.341984	0.456867	1.10396	1.14523	1.13618	0.929723	1.22585	1.07972	0.898976	0.0402949	1.02315	0.0396753	0.434073	0.0830711	1.12846	0.0216889	1.07843	0.148069	1.13813	0.019055	*	0.482853	0.0036529	**	1.25527	0.0029396	**	1.19962	0.16345		0.42425	0.0019279	**	1.10292	0.025797	*
C_0164	Pro 15N-1				117.069	10.4832	0.0471089	0.0451483	0.0506593	0.0481244	0.0544141	0.0520621	0.0194509	0.014948	0.0171198	0.0124714	0.0126394	0.0126245	0.0154403	0.0174513	0.014423	0.0476389	0.00279344	0.0515336	0.00317799	0.0171729	0.00225191	0.0125784	9.30198e-05	0.0157715	0.0015411	1.08176	0.18725		0.360481	0.00016487	***	0.264037	0.0020891	**	0.331065	0.00033721	***	0.333237	0.00020877	***	0.244082	0.0021948	**
C_0158	Pro 13C-0				116.071	10.4833	0.0440566	0.0406368	0.0445801	0.0630662	0.0745509	0.0671301	0.0706514	0.0493124	0.0687338	0.0533319	0.057094	0.055151	0.047538	0.0537472	0.0523974	0.0430912	0.0021416	0.0682491	0.00582355	0.0628992	0.0118055	0.0551923	0.00188139	0.0512275	0.00326576	1.58383	0.010107	*	1.45968	0.096365		1.28083	0.0019426	**	1.18882	0.02897	*	0.921612	0.53349		0.80869	0.049234	*
-	PRPP	Total	7339	HMDB0000280	-	-	0.0179656	0.0188304	0.0166649	0.0176543	0.0137153	0.0173001	0.025775	N.D.	0.0261101	0.0289773	0.0245536	0.0284231	0.0248183	0.0250604	0.0238623	0.0178203	0.00109003	0.0162233	0.00217915	0.0259426	0.000236939	0.027318	0.00241003	0.0245804	0.000633493	0.910383	0.34024		1.45579	0.0038697	**	1.53297	0.01039	*	1.37935	0.0019918	**	1.5991	0.015073	*	1.68388	0.0042234	**
A_0164	PRPP 13C-4				392.96	17.5958	N.D.	N.D.	N.D.	N.D.	N.D.	N.D.	0.00106322	N.D.	0.0010977	0.00143825	N.D.	0.00139994	0.00122382	N.D.	N.D.	N.A.	N.A.	N.A.	N.A.	0.00108046	2.4383e-05	0.0014191	2.70859e-05	0.00122382	N.A.	N.A.	N.A.		1<	N.A.		1<	N.A.		1<	N.A.		1<	N.A.		1<	N.A.
A_0165	PRPP 13C-5				393.963	17.5944	0.0179656	0.0188304	0.0166649	0.0176543	0.0137153	0.0173001	0.0247118	N.D.	0.0250124	0.0275391	0.0245536	0.0270231	0.0235945	0.0250604	0.0238623	0.0178203	0.00109003	0.0162233	0.00217915	0.0248621	0.000212556	0.0263719	0.00159572	0.0241724	0.000780614	0.910383	0.34024		1.39516	0.0057159	**	1.47988	0.0025365	**	1.35646	0.0018158	**	1.5325	0.019372	*	1.62556	0.0038737	**
-	Pyruvic acid	Total	1060	HMDB0000243	-	-	0.006606	0.00567574	0.00563227	0.0136024	0.0189568	0.0148134	0.0292941	0.0174619	0.0315864	0.0218595	0.0176008	0.0186553	0.0192871	0.0247669	0.0180137	0.00597134	0.000550065	0.0157909	0.00280788	0.0261141	0.00758019	0.0193718	0.00221792	0.0206892	0.00358832	2.64444	0.022762	*	4.37325	0.043455	*	3.24414	0.0063862	**	3.46476	0.017398	*	1.65375	0.13		1.22678	0.16188
A_0169	Pyruvic acid 13C-3				90.0195	13.1389	0.006606	0.00567574	0.00563227	0.0136024	0.0189568	0.0148134	0.0292941	0.0174619	0.0315864	0.0218595	0.0176008	0.0186553	0.0192871	0.0247669	0.0180137	0.00597134	0.000550065	0.0157909	0.00280788	0.0261141	0.00758019	0.0193718	0.00221792	0.0206892	0.00358832	2.64444	0.022762	*	4.37325	0.043455	*	3.24414	0.0063862	**	3.46476	0.017398	*	1.65375	0.13		1.22678	0.16188
-	Ribose 5-phosphate	Total	439167	HMDB0001548	-	-	0.00419955	0.00328133	0.0037438	0.00308085	0.00499287	0.00352845	0.00680898	0.00231271	0.00491483	0.00412749	0.00518358	0.00432725	0.0061114	0.00548353	0.00662952	0.00374156	0.000459115	0.00386739	0.00100006	0.00467884	0.00225741	0.00454611	0.000561031	0.00607482	0.000573867	1.03363	0.85646		1.25051	0.54909		1.21503	0.12972		1.62361	0.0061088	**	1.20982	0.61225		1.1755	0.37755
A_0174	Ribose 5-phosphate 13C-5				234.03	10.6752	0.00419955	0.00328133	0.0037438	0.00308085	0.00499287	0.00352845	0.00680898	0.00231271	0.00491483	0.00412749	0.00518358	0.00432725	0.0061114	0.00548353	0.00662952	0.00374156	0.000459115	0.00386739	0.00100006	0.00467884	0.00225741	0.00454611	0.000561031	0.00607482	0.000573867	1.03363	0.85646		1.25051	0.54909		1.21503	0.12972		1.62361	0.0061088	**	1.20982	0.61225		1.1755	0.37755
-	Ribulose 5-phosphate	Total	439184	HMDB0000618	-	-	0.00761508	0.00719058	0.00754006	0.00805866	0.00647718	0.00759562	0.0110025	0.00531402	0.00944678	0.00745187	0.00715262	0.0096856	0.0078232	0.00799777	0.00984423	0.00744857	0.000226557	0.00737715	0.000813061	0.00858778	0.00293994	0.0080967	0.00138414	0.00855507	0.00111985	0.990412	0.8953		1.15294	0.57158		1.08701	0.50374		1.14855	0.22599		1.16411	0.5545		1.09754	0.49036
A_0179	Ribulose 5-phosphate 13C-5				234.031	11.0646	0.00761508	0.00719058	0.00754006	0.00805866	0.00647718	0.00759562	0.0110025	0.00531402	0.00944678	0.00745187	0.00715262	0.0096856	0.0078232	0.00799777	0.00984423	0.00744857	0.000226557	0.00737715	0.000813061	0.00858778	0.00293994	0.0080967	0.00138414	0.00855507	0.00111985	0.990412	0.8953		1.15294	0.57158		1.08701	0.50374		1.14855	0.22599		1.16411	0.5545		1.09754	0.49036
-	Sedoheptulose 7-phosphate	Total	165007	HMDB0001068	-	-	0.00309401	0.00364538	0.00324684	0.00310802	0.00300376	0.0030025	0.00285893	0.00136074	0.00163747	0.00241124	0.00313175	0.00451168	0.00267242	0.00205462	0.00331693	0.00332874	0.000284661	0.00303809	6.05575e-05	0.00195238	0.000797193	0.00335155	0.00106733	0.00268132	0.000631205	0.912686	0.21534		0.586522	0.082536		1.00685	0.97435		0.805507	0.21084		0.642634	0.14154		1.10318	0.66174
A_0185	Sedoheptulose 7-phosphate 13C-7				296.058	9.67601	0.00309401	0.00364538	0.00324684	0.00310802	0.00300376	0.0030025	0.00285893	0.00136074	0.00163747	0.00241124	0.00313175	0.00451168	0.00267242	0.00205462	0.00331693	0.00332874	0.000284661	0.00303809	6.05575e-05	0.00195238	0.000797193	0.00335155	0.00106733	0.00268132	0.000631205	0.912686	0.21534		0.586522	0.082536		1.00685	0.97435		0.805507	0.21084		0.642634	0.14154		1.10318	0.66174
-	Ser	Total	617	HMDB0000187,HMDB0003406	-	-	0.875262	0.804773	0.902545	0.937648	0.998909	0.911573	0.592145	0.375398	0.540437	1.00349	1.0092	1.01535	0.927587	1.03793	0.956841	0.86086	0.0504524	0.949377	0.0448336	0.50266	0.113204	1.00935	0.00593396	0.97412	0.0571654	1.10282	0.086503		0.583905	0.018603	*	1.17249	0.034847	*	1.13157	0.062725		0.529463	0.011792	*	1.06317	0.14419
C_0167	Ser 13C-1				107.053	9.66528	0.0083112	0.00748056	0.00922485	0.0078974	0.00982457	0.0106408	0.0128526	0.00761111	0.00928641	0.00566875	0.00649592	0.00531977	0.00611963	0.00701165	0.00581218	0.00833887	0.000872475	0.00945427	0.0014087	0.00991672	0.00267701	0.00582815	0.000604062	0.00631449	0.000623024	1.13376	0.32015		1.18922	0.41848		0.698913	0.018822	*	0.757235	0.035631	*	1.04891	0.80817		0.616457	0.031826	*
C_0168	Ser 13C-2				108.054	9.66009	0.00759918	0.00751403	0.0079234	0.00724964	0.00763016	0.00671301	0.00852287	0.00596659	0.00852056	0.00407944	0.00400666	0.00462487	0.0037783	0.00533971	0.00485958	0.00767887	0.000216007	0.0071976	0.000460787	0.00767	0.0014752	0.00423699	0.000337877	0.0046592	0.000799758	0.937326	0.20508		0.998846	0.99269		0.551773	0.0003258	***	0.606755	0.017132	*	1.06563	0.6417		0.588667	0.0012605	**
C_0169	Ser 13C-3				109.057	9.65716	0.124812	0.121408	0.125129	0.116827	0.126503	0.118745	0.102258	0.0663922	0.0972747	0.0834999	0.0846349	0.0805031	0.0746759	0.0888317	0.0779464	0.123783	0.00206265	0.120691	0.00512321	0.0886417	0.0194291	0.0828793	0.00213466	0.0804847	0.00741139	0.975023	0.4127		0.716105	0.086952		0.669552	1.8456e-05	***	0.650207	0.0063389	**	0.734449	0.095275		0.686704	0.0022115	**
C_0170	Ser 13C-3,15N-1				110.057	9.65642	0.728665	0.661106	0.753452	0.799102	0.845383	0.76786	0.461218	0.287243	0.417528	0.906459	0.908866	0.921077	0.838266	0.932765	0.862801	0.714408	0.0477952	0.804115	0.0390043	0.388663	0.0905084	0.912134	0.0078377	0.877944	0.0490357	1.12557	0.067937		0.544035	0.011402	*	1.27677	0.016854	*	1.22891	0.014436	*	0.483343	0.0073429	**	1.13433	0.036395	*
C_0166	Ser 13C-0				106.05	9.66533	0.00587421	0.007263	0.00681606	0.00657175	0.00956804	0.00761462	0.00729268	0.00818553	0.00782688	0.00378024	0.00519529	0.00382778	0.004747	0.0039829	0.00542148	0.00665109	0.00070894	0.00791814	0.00152102	0.00776836	0.000449292	0.00426777	0.00080361	0.00471713	0.000719757	1.1905	0.28705		1.16798	0.094471		0.641665	0.018804	*	0.709226	0.029508	*	0.981085	0.8831		0.538987	0.034182	*
-	Succinic acid	Total	1110	HMDB0000254	-	-	0.00748894	0.00773543	0.00807291	N.D.	0.00738132	0.00627054	0.00662869	0.0103153	0.00698576	N.D.	0.00795175	0.00377566	N.D.	N.D.	0.0057508	0.00776576	0.000293165	0.00682593	0.000785441	0.00797658	0.00203324	0.00586371	0.00295295	0.0057508	N.A.	0.878977	0.3222		1.02715	0.87471		0.755072	0.5291		0.740533	N.A.		1.16857	0.44684		0.859034	0.7258
A_0187	Succinic acid 13C-0				117.02	22.2485	0.00748894	0.00773543	0.00807291	N.D.	0.00738132	0.00627054	0.00662869	0.0103153	0.00698576	N.D.	0.00795175	0.00377566	N.D.	N.D.	0.0057508	0.00776576	0.000293165	0.00682593	0.000785441	0.00797658	0.00203324	0.00586371	0.00295295	0.0057508	N.A.	0.878977	0.3222		1.02715	0.87471		0.755072	0.5291		0.740533	N.A.		1.16857	0.44684		0.859034	0.7258
-	Thr	Total	6288	HMDB0000167	-	-	0.833642	0.834397	0.901029	0.906803	0.976971	0.928528	0.404849	0.245944	0.363898	1.03031	1.06936	1.06484	0.988047	1.08147	0.980052	0.856356	0.0386898	0.937434	0.0359218	0.33823	0.0825033	1.05484	0.0213623	1.01652	0.0563861	1.09468	0.056716		0.394965	0.0027975	**	1.23177	0.0038599	**	1.18703	0.0196	*	0.360805	0.0021388	**	1.12524	0.013666	*
C_0175	Thr 13C-2,15N-1				123.067	10.1955	N.D.	N.D.	N.D.	0.00245878	N.D.	N.D.	N.D.	N.D.	N.D.	N.D.	N.D.	N.D.	N.D.	N.D.	N.D.	N.A.	N.A.	0.00245878	N.A.	N.A.	N.A.	N.A.	N.A.	N.A.	N.A.	1<	N.A.		N.A.	N.A.		N.A.	N.A.		N.A.	N.A.		<1	N.A.		<1	N.A.
C_0176	Thr 13C-3,15N-1				124.074	10.1791	0.0318148	0.0337347	0.0358101	0.0345505	0.036887	0.0350412	0.016907	0.00956874	0.0148903	0.0385832	0.0409862	0.0383052	0.0383136	0.0431486	0.0393765	0.0337865	0.00199814	0.0354929	0.001232	0.0137887	0.00379112	0.0392915	0.00147422	0.0402796	0.00254089	1.0505	0.28907		0.408111	0.0038084	**	1.16293	0.021544	*	1.19218	0.027678	*	0.388491	0.0057918	**	1.10702	0.028003	*
C_0177	Thr 13C-4,15N-1				125.076	10.1798	0.791863	0.789312	0.853422	0.855128	0.922591	0.878052	0.371323	0.22372	0.33365	0.982819	1.0178	1.01635	0.941215	1.029	0.931799	0.811533	0.0363	0.885257	0.0343035	0.309564	0.0766926	1.00565	0.0197895	0.967337	0.0536056	1.09085	0.063049		0.381456	0.0024537	**	1.2392	0.0034745	**	1.19199	0.018322	*	0.349688	0.0018627	**	1.136	0.011339	*
C_0172	Thr 13C-0				120.066	10.1879	0.00996412	0.0113505	0.0117969	0.014665	0.0174929	0.0154346	0.0166196	0.0126558	0.0153571	0.00890528	0.0105748	0.0101899	0.00851816	0.0093226	0.0088763	0.0110372	0.00095571	0.0158641	0.00146206	0.0148775	0.00202492	0.00989001	0.000874249	0.00890569	0.000403028	1.43734	0.012559	*	1.34794	0.06298		0.896063	0.20036		0.806881	0.045022	*	0.937807	0.5349		0.623419	0.0069662	**
-	Trp	Total	1148	HMDB0000929	-	-	N.D.	N.D.	N.D.	0.00350619	0.00314774	0.00245489	0.00385539	N.D.	0.00421818	0.00272499	N.D.	N.D.	0.00322067	0.00333951	N.D.	N.A.	N.A.	0.00303627	0.000534442	0.00403678	0.000256528	0.00272499	N.A.	0.00328009	8.40292e-05	1<	N.A.		1<	N.A.		1<	N.A.		1<	N.A.		1.32952	0.070176		0.897478	N.A.
C_0179	Trp 13C-0				205.096	10.6747	N.D.	N.D.	N.D.	0.00350619	0.00314774	0.00245489	0.00385539	N.D.	0.00421818	0.00272499	N.D.	N.D.	0.00322067	0.00333951	N.D.	N.A.	N.A.	0.00303627	0.000534442	0.00403678	0.000256528	0.00272499	N.A.	0.00328009	8.40292e-05	1<	N.A.		1<	N.A.		1<	N.A.		1<	N.A.		1.32952	0.070176		0.897478	N.A.
-	Tyr	Total	1153	HMDB0000158	-	-	0.551635	0.542129	0.607385	0.585355	0.622325	0.599131	0.176812	0.112907	0.163639	0.442959	0.453105	0.468593	0.414392	0.491669	0.409765	0.56705	0.0352535	0.602271	0.0186837	0.151119	0.0337417	0.454886	0.0129096	0.438609	0.0460101	1.06211	0.22253		0.266501	0.00012408	***	0.802198	0.021121	*	0.773492	0.020874	*	0.250916	0.00020402	***	0.755285	0.00066402	***
C_0185	Tyr 13C-7,15N-1 Tyr 13C-8				190.103	11.0108	N.D.	0.00476948	0.00415581	0.0046699	0.00440962	0.0041019	N.D.	N.D.	N.D.	N.D.	0.00379712	0.00324967	0.00322425	N.D.	N.D.	0.00446265	0.00043393	0.0043938	0.000284332	N.A.	N.A.	0.00352339	0.000387103	0.00322425	N.A.	0.984573	0.8655		<1	N.A.		0.78953	0.15139		0.722496	N.A.		<1	N.A.		0.801901	0.1304
C_0186	Tyr 13C-8,15N-1 Tyr 13C-9				191.106	11.0115	0.0570172	0.0571125	0.0620416	0.0600835	0.0646813	0.063836	0.0214398	0.0145042	0.0182761	0.0451119	0.0456629	0.048456	0.0428446	0.0518783	0.0429767	0.0587237	0.00287376	0.062867	0.00244729	0.0180734	0.00347227	0.0464103	0.00179293	0.0458999	0.0051779	1.07055	0.13187		0.307769	0.00012321	***	0.790316	0.0057673	**	0.781624	0.030842	*	0.287486	0.00011269	***	0.73823	0.0010737	**
C_0187	Tyr 13C-9,15N-1				192.109	11.0115	0.490503	0.47559	0.536763	0.514181	0.544782	0.525016	0.149784	0.0944422	0.139472	0.393829	0.399747	0.413072	0.365149	0.435721	0.363452	0.500952	0.0318969	0.527993	0.0155165	0.127899	0.0294299	0.402216	0.00985607	0.388107	0.0412432	1.05398	0.28134		0.255313	0.0001236	***	0.802903	0.02481	*	0.774739	0.022288	*	0.242237	0.00022601	***	0.761783	0.00070939	***
C_0182	Tyr 13C-0				182.082	11.0212	0.00411534	0.00465652	0.00442493	0.00642111	0.00845176	0.00617739	0.00558811	0.00396074	0.00589021	0.00401831	0.00389828	0.0038161	0.0031742	0.00407043	0.0033363	0.00439893	0.000271526	0.00701676	0.00124871	0.00514635	0.00103782	0.0039109	0.000101696	0.00352698	0.000477574	1.59511	0.062202		1.16991	0.33807		0.889057	0.075162		0.801781	0.066556		0.733438	0.11911		0.557365	0.04903	*
-	Val	Total	1182	HMDB0000883	-	-	1.86553	1.8842	2.01136	1.83518	1.95584	1.94512	0.573948	0.390267	0.577907	1.42607	1.41366	1.50249	1.3737	1.61778	1.40627	1.92036	0.079352	1.91204	0.066784	0.514041	0.107209	1.44741	0.0481011	1.46591	0.13252	0.995668	0.8964		0.267679	9.4796e-05	***	0.753716	0.0021039	**	0.763352	0.011799	*	0.268844	0.0001533	***	0.756995	0.00097059	***
C_0191	Val 13C-3,15N-1 Val 13C-4				122.097	9.70103	N.D.	0.00689901	0.00600431	0.00576959	0.00699576	0.00815469	N.D.	N.D.	N.D.	N.D.	N.D.	N.D.	N.D.	N.D.	N.D.	0.00645166	0.000632649	0.00697335	0.00119271	N.A.	N.A.	N.A.	N.A.	N.A.	N.A.	1.08086	0.57063		<1	N.A.		<1	N.A.		<1	N.A.		<1	N.A.		<1	N.A.
C_0192	Val 13C-4,15N-1 Val 13C-5				123.099	9.69713	0.14143	0.148055	0.149098	0.136877	0.141919	0.143508	0.0760425	0.053968	0.0740547	0.0936148	0.0950218	0.0954054	0.0889098	0.107468	0.0915988	0.146194	0.00415845	0.140768	0.00346221	0.0680217	0.0122114	0.0946807	0.000942791	0.0959923	0.010029	0.962884	0.15976		0.465283	0.0042163	**	0.647636	0.001403	**	0.656608	0.0061407	**	0.483218	0.0059746	**	0.672601	0.00099036	***
C_0193	Val 13C-5,15N-1				124.1	9.69788	1.7241	1.72925	1.85625	1.68738	1.77824	1.78804	0.490318	0.3363	0.474796	1.32742	1.31864	1.40225	1.28479	1.51031	1.31467	1.76987	0.0748558	1.75122	0.055503	0.433805	0.0847978	1.34944	0.0459491	1.36992	0.122492	0.989463	0.74774		0.245105	3.7934e-05	***	0.762452	0.0024942	**	0.774025	0.013469	*	0.247716	7.2687e-05	***	0.770571	0.00075894	***
C_0194	Val 15N-1				119.084	9.707	N.D.	N.D.	N.D.	0.00515029	0.00640248	0.00541635	0.00758744	N.D.	0.0078174	0.00503608	N.D.	0.00482642	N.D.	N.D.	N.D.	N.A.	N.A.	0.00565637	0.000659697	0.00770242	0.000162601	0.00493125	0.00014825	N.A.	N.A.	1<	N.A.		1<	N.A.		1<	N.A.		N.A.	N.A.		1.36172	0.025454	*	0.871804	0.19164
C_0189	Val 13C-0				118.087	9.6991	N.D.	N.D.	N.D.	N.D.	0.0222803	N.D.	N.D.	N.D.	0.0212392	N.D.	N.D.	N.D.	N.D.	N.D.	N.D.	N.A.	N.A.	0.0222803	N.A.	0.0212392	N.A.	N.A.	N.A.	N.A.	N.A.	1<	N.A.		1<	N.A.		N.A.	N.A.		N.A.	N.A.		0.953273	N.A.		<1	N.A.
ID consists of analysis mode and number. 'C' and 'A' showed cation and anion modes, respectively.
N.D. (Not Detected): The target peak or metabolite was below detection limits.
N.A. (Not Available): The calculation was impossible because of insufficience of the data.
† Putative metabolites which were assigned on the basis of m/z and MT in HMT standard compound library.
¶ The ratio is of computed by using averaged detection values. The latter was used as denominator.
|| The p-value is computed by Welch's t-test. (*<0.05, **<0.01, ***<0.001)
The data are sorted by Compound name in ascending order.
[truncated: 12 more columns]

## Sheet: Table 3 Quantitative Estimation
Quantitative Estimation of Target Metabolites
ID	Metabolite	PubChem CID	HMDB ID	Concentration (pmol/106 cells)																									Comparative Analysis
				Control			treatment-1			treatment-2			treatment-3			treatment-4			Control		treatment-1		treatment-2		treatment-3		treatment-4		treatment-1 vs Control			treatment-2 vs Control			treatment-3 vs Control			treatment-4 vs Control			treatment-2 vs treatment-1			treatment-3 vs treatment-1			treatment-4 vs treatment-1
				EV20-1	EV20-2	EV20-3	BEV20-1	BEV20-2	BEV20-3	EV1-1	EV1-2	EV1-3	HIF-1	HIF-2	HIF-3	EHD-1	EHD-2	EHD-3	Mean	S.D.	Mean	S.D.	Mean	S.D.	Mean	S.D.	Mean	S.D.	Ratio ¶	p-value ||		Ratio ¶	p-value ||		Ratio ¶	p-value ||		Ratio ¶	p-value ||		Ratio ¶	p-value ||		Ratio ¶	p-value ||		Ratio ¶	p-value ||
-	2-Oxoglutaric acid	51	HMDB0000208	N.D.	82.3652	96.0792	107.82	N.D.	N.D.	480.316	206.08	366.451	124.763	116.556	121.574	163.739	151.398	161.879	89.2222	9.69726	107.82	N.A.	350.949	137.774	120.964	4.13739	159.005	6.65348	1.20845	N.A.		3.93342	0.080204		1.35576	0.10508		1.78213	0.022041	*	3.25494	N.A.		1.12191	N.A.		1.47472	N.A.
-	2-Phosphoglyceric acid	439278	HMDB0003391	N.D.	N.D.	N.D.	N.D.	N.D.	N.D.	51.9471	N.D.	49.097	42.6591	36.1376	36.973	37.381	50.9846	43.0433	N.A.	N.A.	N.A.	N.A.	50.5221	2.01535	38.5899	3.54866	43.8029	6.83355	N.A.	N.A.		1<	N.A.		1<	N.A.		1<	N.A.		1<	N.A.		1<	N.A.		1<	N.A.
-	3-Hydroxybutyric acid	441	HMDB0000011,HMDB0000357,HMDB0000442	16.5699	16.1918	N.D.	18.8345	20.1447	13.3889	25.8581	N.D.	21.9081	39.1272	32.6524	39.6586	44.4711	28.325	29.8979	16.3808	0.267361	17.456	3.58267	23.8831	2.79305	37.1461	3.90069	34.2313	8.90272	1.06564	0.65553		1.45799	0.16107		2.26765	0.011134	*	2.08972	0.073651		1.36819	0.11842		2.12798	0.003067	**	1.961	0.066731
-	3-Phosphoglyceric acid	439183	HMDB0000807	96.7894	100.87	86.1048	105.048	118.066	131.311	235.643	N.D.	225.533	209.258	159.614	204.371	191.818	248.72	222.257	94.5882	7.62493	118.142	13.1314	230.588	7.14926	191.081	27.3608	220.932	28.4738	1.24901	0.069361		2.43781	0.0009616	***	2.02013	0.019589	*	2.33572	0.012056	*	1.95179	0.0011629	**	1.61739	0.027391	*	1.87006	0.012845	*
-	6-Phosphogluconic acid	91493	HMDB0001316	78.4208	95.0035	101.351	102.294	106.543	88.273	154.919	N.D.	67.6904	104.948	109.94	161.305	216.44	92.5209	219.194	91.5917	11.8396	99.0368	9.56075	111.305	61.6801	125.398	31.1966	176.052	72.3528	1.08129	0.44648		1.21523	0.72984		1.36909	0.19291		1.92214	0.17762		1.12387	0.82564		1.26617	0.27813		1.77764	0.20482
-	Acetyl CoA_divalent	444493		N.D.	N.D.	N.D.	N.D.	N.D.	N.D.	N.D.	N.D.	N.D.	N.D.	N.D.	3.63551	N.D.	N.D.	3.66524	N.A.	N.A.	N.A.	N.A.	N.A.	N.A.	3.63551	N.A.	3.66524	N.A.	N.A.	N.A.		N.A.	N.A.		1<	N.A.		1<	N.A.		N.A.	N.A.		1<	N.A.		1<	N.A.
-	ADP	6022	HMDB0001341	569.649	602.099	605.998	618.231	670.299	597.077	561.298	34.5349	428.33	693.572	672.712	778.417	684.42	635.824	728.686	592.582	19.9562	628.536	37.6827	341.388	273.933	714.9	55.9868	682.977	46.4479	1.06067	0.23915		0.576102	0.25275		1.20642	0.050307		1.15254	0.060992		0.543148	0.20927		1.13741	0.10053		1.08662	0.19302
-	Ala	602	HMDB0000161,HMDB0001310	14702.7	14515.2	15284.6	16828.2	17786.1	17408.8	11709.2	8823.75	11559.5	19229	19691	19789.7	19163.6	20726	19831.9	14834.2	401.192	17341	482.53	10697.5	1624.43	19569.9	299.352	19907.1	783.914	1.16899	0.0025812	**	0.721139	0.041015	*	1.31925	0.00013718	***	1.34198	0.0022026	**	0.61689	0.013575	*	1.12853	0.0045791	**	1.14798	0.013308	*
-	AMP	6083	HMDB0000045	279.569	324.992	292.759	301.094	321.916	310.035	366.24	184.123	237.093	331.122	346.513	450.183	569.345	382.183	680.332	299.106	23.3675	311.015	10.446	262.485	93.6762	375.939	64.7559	543.953	150.688	1.03981	0.48375		0.877565	0.57208		1.25688	0.16631		1.81859	0.10315		0.843964	0.46464		1.20875	0.22238		1.74896	0.11508
-	Arg	6322	HMDB0000517,HMDB0003416	661.229	746.691	719.002	789.74	827.177	817.465	216.131	47.888	214.156	755.84	702.371	791.972	713.111	886.143	707.5	708.974	43.6048	811.46	19.4275	159.392	96.57	750.061	45.0793	768.918	101.558	1.14456	0.038856	*	0.22482	0.0038928	**	1.05795	0.31996		1.08455	0.4234		0.196426	0.0056469	**	0.924335	0.12813		0.947573	0.54557
-	Asn	236	HMDB0000168,HMDB0033780	1510.11	1554.47	1612.46	1498.35	1569.49	1491.54	814.634	511.625	760.477	439.058	424.236	437.737	442.435	540.055	453.585	1559.01	51.3273	1519.8	43.1724	695.579	161.594	433.677	8.20299	478.692	53.4338	0.974844	0.36999		0.446165	0.0069638	**	0.278174	0.00052533	***	0.307048	1.4801e-05	***	0.457679	0.0088573	**	0.285352	0.0003496	***	0.314971	1.816e-05	***
-	Asp	424	HMDB0000191,HMDB0006483	3066.8	3070.08	3419.22	4466.16	4903.32	4559.38	4316.74	2339.06	3929.53	3133.1	3132.17	3238.77	3403.98	3633.12	3445.81	3185.37	202.528	4642.95	230.255	3528.44	1048.07	3168.01	61.2809	3494.3	122.024	1.45759	0.0012719	**	1.1077	0.63028		0.994552	0.89825		1.09699	0.10097		0.759957	0.20264		0.682327	0.0053315	**	0.752603	0.0044471	**
-	ATP	5957	HMDB0000538	7159.11	7141.58	7226.13	6537.9	7307.23	6410.3	6794.07	104.017	6603.68	7330.72	6724.67	6765.62	6580.82	7619.9	6671.37	7175.61	44.6244	6751.81	485.222	4500.59	3808.74	6940.34	338.703	6957.36	575.555	0.940939	0.26894		0.627207	0.34788		0.967212	0.35176		0.969585	0.57913		0.666575	0.41383		1.02792	0.61373		1.03044	0.66158
-	cis-Aconitic acid	643757	HMDB0000072	N.D.	N.D.	N.D.	N.D.	N.D.	N.D.	N.D.	N.D.	N.D.	N.D.	N.D.	N.D.	N.D.	N.D.	N.D.	N.A.	N.A.	N.A.	N.A.	N.A.	N.A.	N.A.	N.A.	N.A.	N.A.	N.A.	N.A.		N.A.	N.A.		N.A.	N.A.		N.A.	N.A.		N.A.	N.A.		N.A.	N.A.		N.A.	N.A.
-	Citric acid	311	HMDB0000094	787.862	751.423	709.217	866.31	1024.08	901.001	1329.79	677.173	1274.16	1175.72	1081.24	1082.43	1055.93	1407.02	1319.4	749.5	39.3577	930.465	82.9103	1093.71	361.8	1113.13	54.2062	1260.78	182.736	1.24145	0.045199	*	1.45925	0.2402		1.48517	0.0010935	**	1.68216	0.035076	*	1.17544	0.51915		1.19632	0.040836	*	1.355	0.070851
-	Citrulline	9750	HMDB0000904	N.D.	N.D.	N.D.	N.D.	N.D.	N.D.	N.D.	N.D.	N.D.	N.D.	N.D.	N.D.	N.D.	N.D.	N.D.	N.A.	N.A.	N.A.	N.A.	N.A.	N.A.	N.A.	N.A.	N.A.	N.A.	N.A.	N.A.		N.A.	N.A.		N.A.	N.A.		N.A.	N.A.		N.A.	N.A.		N.A.	N.A.		N.A.	N.A.
-	CoA_divalent	87642		5.97816	N.D.	N.D.	14.3817	21.4865	8.44529	33.1227	N.D.	25.2142	23.9855	23.3025	15.2959	27.2725	25.8502	27.7874	5.97816	N.A.	14.7711	6.52932	29.1684	5.59213	20.8613	4.83183	26.97	1.00343	2.47085	N.A.		4.87917	N.A.		3.48959	N.A.		4.51143	N.A.		1.97469	0.091336		1.4123	0.26937		1.82586	0.080417
-	Cys	594	HMDB0000574,HMDB0003417	N.D.	N.D.	N.D.	28.2734	24.4461	26.3718	N.D.	N.D.	N.D.	N.D.	N.D.	N.D.	N.D.	N.D.	N.D.	N.A.	N.A.	26.3638	1.91368	N.A.	N.A.	N.A.	N.A.	N.A.	N.A.	1<	N.A.		N.A.	N.A.		N.A.	N.A.		N.A.	N.A.		<1	N.A.		<1	N.A.		<1	N.A.
-	Dihydroxyacetone phosphate	668	HMDB0001473	142.178	111.909	136.747	117.363	98.1491	134.878	432.521	268.999	373.15	159.98	199.004	258.62	327.366	354.416	451.946	130.278	16.1377	116.797	18.3712	358.223	82.7769	205.868	49.6767	377.909	65.5286	0.896519	0.39453		2.74968	0.037049	*	1.58022	0.10748		2.90079	0.017863	*	3.06707	0.031965	*	1.76262	0.075774		3.23562	0.014906	*
-	Erythrose 4-phosphate	122357	HMDB0001321	N.D.	N.D.	N.D.	N.D.	N.D.	N.D.	N.D.	N.D.	N.D.	N.D.	N.D.	N.D.	N.D.	N.D.	N.D.	N.A.	N.A.	N.A.	N.A.	N.A.	N.A.	N.A.	N.A.	N.A.	N.A.	N.A.	N.A.		N.A.	N.A.		N.A.	N.A.		N.A.	N.A.		N.A.	N.A.		N.A.	N.A.		N.A.	N.A.
-	Fructose 1,6-diphosphate	172313	HMDB0001058	224.174	259.29	213.517	301.502	250.81	292.522	791.811	31.6051	903.619	437.486	364.867	525.5	524.31	682.777	596.204	232.327	23.9508	281.612	27.0501	575.678	474.486	442.618	80.4394	601.097	79.3464	1.21213	0.078387		2.47788	0.33666		1.90515	0.0365	*	2.58729	0.010034	*	2.04423	0.3954		1.57173	0.061784		2.13449	0.01276	*
-	Fructose 6-phosphate	603	HMDB0000124	119.772	149.651	N.D.	124.867	138.776	90.8064	175.616	88.415	80.8953	129.598	132.467	178.286	212.755	88.8235	222.503	134.712	21.128	118.15	24.68	114.975	52.6505	146.784	27.3193	174.694	74.5256	0.877056	0.48969		0.853493	0.60425		1.08961	0.6203		1.2968	0.45784		0.973134	0.93095		1.24235	0.24988		1.47858	0.31881
-	Fumaric acid	444972	HMDB0000134	N.D.	N.D.	N.D.	N.D.	N.D.	N.D.	170.245	80.1226	290.063	170.91	80.7672	95.5219	117.488	133.299	134.287	N.A.	N.A.	N.A.	N.A.	180.143	105.32	115.733	48.3509	128.358	9.42705	N.A.	N.A.		1<	N.A.		1<	N.A.		1<	N.A.		1<	N.A.		1<	N.A.		1<	N.A.
-	Gln	738	HMDB0000641,HMDB0003423	31169.2	31386.3	31988	27317.8	27596.4	27849.4	7908.09	5281.21	7945.23	1656.95	1543.24	1578.83	71120.1	2383.46	1907.4	31514.5	424.173	27587.8	265.905	7044.84	1527.47	1593.01	58.1623	25137	39823.2	0.875402	0.00047007	***	0.223543	0.00063131	***	0.0505484	5.0023e-05	***	0.797633	0.80754		0.25536	0.0014049	**	0.0577431	1.5699e-05	***	0.911161	0.92484
-	Glu	611	HMDB0000148,HMDB0003339	26506.4	27663.9	27775.1	27629.8	27949.9	26741	31321.8	20332.3	30660.4	20929.8	20281.4	21218.2	23067.8	25732.6	24498.9	27315.1	702.568	27440.2	626.347	27438.2	6162.74	20809.8	479.756	24433.1	1333.62	1.00458	0.82933		1.00451	0.97563		0.761842	0.00038885	***	0.894489	0.044666	*	0.999925	0.99959		0.758368	0.00019605	***	0.890411	0.041961	*
-	Glucose 1-phosphate	65533	HMDB0001586	1586.12	1545.64	1575.21	1047.72	1233.95	1031.9	1004.34	467.825	954.243	1109.3	1052.28	1096.37	884.799	979.06	961.408	1568.99	20.9403	1104.52	112.366	808.804	296.357	1085.98	29.8929	941.755	50.1091	0.703971	0.01634	*	0.515494	0.046476	*	0.692154	5.1367e-05	***	0.60023	0.00054178	***	0.732265	0.21962		0.983214	0.80545		0.852635	0.11328
-	Glucose 6-phosphate	5958	HMDB0001401	514.02	561.834	535.117	491.689	577.469	470.336	634.847	310.081	254.574	478.644	575.046	789.548	882.234	389.234	937.62	536.99	23.9619	513.165	56.7033	399.834	205.411	614.413	159.146	736.362	301.895	0.955631	0.5556		0.744584	0.36683		1.14418	0.48907		1.37128	0.37107		0.779153	0.443		1.1973	0.3891		1.43494	0.32803
-	Glutathione (GSH)	124886	HMDB0000125	928.02	652.084	776.544	3226.3	3326.8	2684.88	5715.93	2725.26	5200.28	3191.52	2605.8	2976.5	3328.16	3574.58	2154.44	785.549	138.188	3079.33	345.279	4547.15	1598.74	2924.61	296.285	3019.06	758.851	3.91997	0.0031028	**	5.7885	0.054276		3.72301	0.0019174	**	3.84325	0.032865	*	1.47667	0.24991		0.949754	0.5882		0.980429	0.90882
-	Glutathione (GSSG)_divalent	65359		746.352	848.919	841.921	1430.87	1252.89	1495.27	1716.82	807.966	1760.64	1222.02	1579.07	1419	1148.17	1449.41	1741.43	812.398	57.3038	1393.01	125.549	1428.48	537.825	1406.7	178.84	1446.34	296.638	1.71469	0.0067164	**	1.75835	0.18441		1.73154	0.020743	*	1.78033	0.061054		1.02546	0.9207		1.00983	0.91939		1.03828	0.79492
-	Gly	750	HMDB0000123	12617.5	12375.9	12850.5	15130.9	16313.6	15248.3	9933	6790.15	9602.6	17261.8	18442.5	18209.6	17905.3	20096	18679.8	12614.6	237.333	15564.3	651.582	8775.25	1727.07	17971.3	625.353	18893.7	1110.91	1.23383	0.0091013	**	0.69564	0.058806		1.42464	0.0017613	**	1.49776	0.008027	**	0.563807	0.012433	*	1.15465	0.009948	**	1.21392	0.017721	*
-	Glyceraldehyde 3-phosphate	729	HMDB0001112	82.5366	N.D.	N.D.	77.5486	69.7213	N.D.	340.356	N.D.	241.369	115.738	150.64	124.874	219.239	204.949	282.762	82.5366	N.A.	73.635	5.53475	290.862	69.9943	130.418	18.0991	235.65	41.4208	0.892149	N.A.		3.52404	N.A.		1.58012	N.A.		2.8551	N.A.		3.95005	0.14071		1.77114	0.022471	*	3.20024	0.018939	*
-	His	773	HMDB0000177	212.115	228.154	236.675	262.93	274.224	284.201	124.378	76.6462	113.655	210.049	211.771	223.432	189.233	235.714	209.599	225.648	12.4705	273.785	10.6425	104.893	25.0429	215.084	7.28024	211.515	23.2995	1.21333	0.0075259	**	0.464852	0.0053455	**	0.953184	0.28897		0.937368	0.42143		0.383121	0.002716	**	0.785595	0.0022982	**	0.772559	0.028012	*
-	Ile	791	HMDB0000172	4428.82	4476.45	4793.47	4385.47	4504.89	4584.38	1087.16	740.282	1070.19	3338.87	3349.89	3575.29	3284.67	3833.93	3314.99	4566.25	198.215	4491.58	100.124	965.877	195.555	3421.35	133.428	3477.86	308.738	0.983648	0.60172		0.211525	2.357e-05	***	0.74927	0.0020045	**	0.761646	0.010359	*	0.215042	0.00010699	***	0.761726	0.00055568	***	0.774308	0.021168	*
-	Isocitric acid	1198	HMDB0000193	N.D.	N.D.	N.D.	N.D.	N.D.	N.D.	N.D.	N.D.	N.D.	N.D.	N.D.	N.D.	N.D.	N.D.	N.D.	N.A.	N.A.	N.A.	N.A.	N.A.	N.A.	N.A.	N.A.	N.A.	N.A.	N.A.	N.A.		N.A.	N.A.		N.A.	N.A.		N.A.	N.A.		N.A.	N.A.		N.A.	N.A.		N.A.	N.A.
-	Lactic acid	612	HMDB0000190,HMDB0001311	16332.6	16686.7	19208.9	17794.8	20963.5	20312.1	36991.1	22945.9	40363.4	30969.1	27459.2	29757.1	32393.6	36829	35539.2	17409.4	1568.46	19690.1	1673.4	33433.5	9237.7	29395.2	1782.71	34920.6	2281.51	1.13101	0.1604		1.92043	0.091271		1.68847	0.0010139	**	2.00585	0.00073638	***	1.69798	0.11904		1.49289	0.0023797	**	1.77351	0.0011005	**
-	Leu	857	HMDB0000687	6097.95	6177.41	6583.84	6002.07	6355.94	6250.72	1516.41	1040.29	1539.96	4700.28	4656.81	5013.73	4590.88	5378.19	4846.81	6286.4	260.637	6202.91	181.712	1365.55	281.933	4790.28	194.736	4938.63	401.606	0.986719	0.67528		0.217223	2.5614e-05	***	0.762006	0.0018489	**	0.785605	0.011984	*	0.220147	5.452e-05	***	0.772263	0.00079754	***	0.796179	0.018631	*
-	Lys	866	HMDB0000182,HMDB0003405	1194.27	1270.29	1308.08	1238.44	1276.38	1391.66	518.345	143.616	498.582	1039.84	953.255	1024.58	974.443	1180.58	980.061	1257.55	57.9683	1302.16	79.795	386.847	210.876	1005.89	46.2168	1045.03	117.428	1.03548	0.48103		0.307621	0.01393	*	0.799883	0.0048606	**	0.831007	0.069376		0.297081	0.0097248	**	0.772478	0.0095745	**	0.802536	0.041609	*
-	Malic acid	525	HMDB0000156,HMDB0000744	695.141	660.799	671.217	843.314	1014.98	873.461	3103.52	1894.74	3090.88	1489.26	1570.14	1603.19	1817.34	1925.51	1952.82	675.719	17.6082	910.586	91.658	2696.38	694.272	1554.2	58.6177	1898.56	71.649	1.34758	0.042887	*	3.99038	0.037095	*	2.30006	0.00065751	***	2.80968	0.00063719	***	2.96115	0.044731	*	1.70681	0.0011277	**	2.08498	0.00017834	***
-	Met	876	HMDB0000696	230.421	218.475	231.935	315.621	326.519	325.434	152.388	105.333	149.588	379.307	390.024	338.187	231.815	444.77	358.176	226.944	7.37327	322.525	6.00326	135.77	26.3961	369.173	27.3642	344.921	107.094	1.42117	8.4827e-05	***	0.598252	0.02048	*	1.62672	0.0084439	**	1.51985	0.19609		0.420959	0.0047735	**	1.14464	0.091851		1.06944	0.75206
-	Ornithine	389	HMDB0000214,HMDB0003374	727.135	741.494	792.733	579.689	621.783	620.725	200.454	39.8895	212.508	299.773	291.416	271.798	280.632	335.382	259.187	753.787	34.4835	607.399	24.003	150.951	96.3704	287.662	14.3603	291.734	39.2921	0.805796	0.0054406	**	0.200256	0.0042042	**	0.381622	0.00044523	***	0.387024	0.0001186	***	0.24852	0.01088	*	0.473596	0.00016187	***	0.4803	0.00079303	***
-	Phe	994	HMDB0000159	4388.26	4310.47	4748.89	4432.02	4513.52	4598.86	1334.7	856.111	1280.98	3402.6	3401.5	3528.97	3116.82	3630.08	3216.95	4482.54	233.921	4514.8	83.4268	1157.27	262.187	3444.35	73.2796	3321.29	272.072	1.0072	0.83908		0.258172	8.8562e-05	***	0.768394	0.01085	*	0.740939	0.005313	**	0.256327	0.00087271	***	0.762903	8.4523e-05	***	0.735644	0.011323	*
-	Phosphoenolpyruvic acid	1005	HMDB0000263	78.3267	77.9319	68.7781	78.8728	107.949	87.2758	184.781	48.8969	209.734	153.983	147.936	134.141	148.173	195.736	172.857	75.0123	5.40251	91.366	14.9635	147.804	86.56	145.353	10.1697	172.255	23.7875	1.21801	0.19055		1.9704	0.28231		1.93773	0.0016872	**	2.29636	0.015622	*	1.61771	0.37601		1.59089	0.0093436	**	1.88533	0.011712	*
-	Pro	614	HMDB0000162,HMDB0003411	3866.47	3798.14	4127.07	4363.83	4716.89	4510.71	2334.98	1621.87	2136.57	4445.4	4622.81	4560	3823.4	4966.73	4388.24	3930.56	173.577	4530.48	177.363	2031.14	368.059	4542.74	89.9515	4392.79	571.675	1.15263	0.013853	*	0.516755	0.004772	**	1.15575	0.012278	*	1.1176	0.2944		0.448327	0.0021424	**	1.00271	0.92178		0.969609	0.72326
-	PRPP	7339	HMDB0000280	305.778	320.497	283.64	300.481	233.438	294.452	438.697	N.D.	444.4	493.201	417.908	483.766	422.413	426.534	406.142	303.305	18.5525	276.124	37.0896	441.548	4.03276	464.958	41.0191	418.363	10.7822	0.910383	0.34024		1.45579	0.0038697	**	1.53297	0.01039	*	1.37935	0.0019918	**	1.5991	0.015073	*	1.68388	0.0042234	**	1.51513	0.015898	*
-	Pyruvic acid	1060	HMDB0000243	244.598	210.153	208.544	503.65	701.908	548.489	1084.66	646.556	1169.54	809.381	651.697	690.742	714.136	917.035	666.985	221.098	20.367	584.682	103.966	966.917	280.669	717.273	82.1221	766.052	132.863	2.64444	0.022762	*	4.37325	0.043455	*	3.24414	0.0063862	**	3.46476	0.017398	*	1.65375	0.13		1.22678	0.16188		1.3102	0.1402
-	Ribose 5-phosphate	439167	HMDB0001548	72.5619	56.6964	64.6873	53.2325	86.2694	60.9664	117.649	39.9602	84.921	71.3168	89.5645	74.7685	105.596	94.7473	114.548	64.6486	7.93282	66.8228	17.2795	80.8434	39.0046	78.5499	9.69378	104.964	9.91556	1.03363	0.85646		1.25051	0.54909		1.21503	0.12972		1.62361	0.0061088	**	1.20982	0.61225		1.1755	0.37755		1.57078	0.041326	*
-	Ribulose 5-phosphate	439184	HMDB0000618	141.912	134.001	140.514	150.178	120.706	141.549	205.039	99.0301	176.047	138.87	133.293	180.497	145.79	149.043	183.453	138.809	4.22203	137.478	15.1519	160.039	54.7876	150.887	25.7944	159.429	20.8691	0.990412	0.8953		1.15294	0.57158		1.08701	0.50374		1.14855	0.22599		1.16411	0.5545		1.09754	0.49036		1.15967	0.22099
-	Sedoheptulose 7-phosphate	165007	HMDB0001068	53.5514	63.0944	56.1965	53.7938	51.9893	51.9676	49.4826	23.5518	28.3415	41.7339	54.2045	78.0884	46.2544	35.5615	57.4098	57.6141	4.92693	52.5836	1.04813	33.792	13.7979	58.009	18.4734	46.4085	10.9249	0.912686	0.21534		0.586522	0.082536		1.00685	0.97435		0.805507	0.21084		0.642634	0.14154		1.10318	0.66174		0.882567	0.43099
-	Ser	617	HMDB0000187,HMDB0003406	7448.35	6848.49	7680.52	7979.24	8500.57	7757.35	5039.07	3194.58	4599.04	8539.52	8588.13	8640.5	7893.63	8832.64	8142.57	7325.79	429.342	8079.05	381.527	4277.56	963.347	8589.38	50.4971	8289.61	486.469	1.10282	0.086503		0.583905	0.018603	*	1.17249	0.034847	*	1.13157	0.062725		0.529463	0.011792	*	1.06317	0.14419		1.02606	0.58866
-	Succinic acid	1110	HMDB0000254	113.466	117.2	122.314	N.D.	111.835	95.0056	100.432	156.288	105.842	N.D.	120.478	57.2054	N.D.	N.D.	87.131	117.66	4.44177	103.42	11.9003	120.854	30.8058	88.8416	44.7404	87.131	N.A.	0.878977	0.3222		1.02715	0.87471		0.755072	0.5291		0.740533	N.A.		1.16857	0.44684		0.859034	0.7258		0.842494	N.A.
-	Thr	6288	HMDB0000167	4788.62	4792.95	5175.7	5208.86	5611.92	5333.66	2325.54	1412.76	2090.3	5918.3	6142.63	6116.66	5675.55	6212.17	5629.62	4919.09	222.242	5384.81	206.342	1942.87	473.916	6059.2	122.709	5839.11	323.894	1.09468	0.056716		0.394965	0.0027975	**	1.23177	0.0038599	**	1.18703	0.0196	*	0.360805	0.0021388	**	1.12524	0.013666	*	1.08437	0.12225
-	Trp	1148	HMDB0000929	N.D.	N.D.	N.D.	12.4302	11.1595	8.70314	13.6682	N.D.	14.9544	9.66071	N.D.	N.D.	11.418	11.8393	N.D.	N.A.	N.A.	10.7643	1.89472	14.3113	0.90945	9.66071	N.A.	11.6287	0.297903	1<	N.A.		1<	N.A.		1<	N.A.		1<	N.A.		1.32952	0.070176		0.897478	N.A.		1.0803	0.51418
-	Tyr	1153	HMDB0000158	2385.27	2344.16	2626.33	2531.07	2690.93	2590.64	764.533	488.21	707.573	1915.35	1959.23	2026.2	1791.83	2125.98	1771.82	2451.92	152.436	2604.22	80.7882	653.438	145.899	1966.93	55.8209	1896.54	198.947	1.06211	0.22253		0.266501	0.00012408	***	0.802198	0.021121	*	0.773492	0.020874	*	0.250916	0.00020402	***	0.755285	0.00066402	***	0.728259	0.014934	*
-	Val	1182	HMDB0000883	6108.04	6169.18	6585.49	6008.66	6403.72	6368.62	1879.2	1277.8	1892.16	4669.19	4628.56	4919.38	4497.71	5296.85	4604.34	6287.57	259.811	6260.33	218.661	1683.05	351.02	4739.04	157.491	4799.63	433.891	0.995668	0.8964		0.267679	9.4796e-05	***	0.753716	0.0021039	**	0.763352	0.011799	*	0.268844	0.0001533	***	0.756995	0.00097059	***	0.766674	0.014301	*
ID consists of analysis mode and number. 'C' and 'A' showed cation and anion modes, respectively.
N.D. (Not Detected): The target peak or metabolite was below detection limits.
N.A. (Not Available): The calculation was impossible because of insufficience of the data.
¶ The ratio is of computed by using averaged detection values. The latter was used as denominator.
|| The p-value is computed by Welch's t-test. (*<0.05, **<0.01, ***<0.001)
The data are sorted by Compound name in ascending order.
[truncated: 8 more columns]
