# Supplementary material for: Hypoxia-induced macropinocytosis represents a metabolic route for liver cancer
Source: Nat Commun. 2022 Feb 17;13:954. doi: 10.1038/s41467-022-28618-9 (PMC8854584; doi:10.1038/s41467-022-28618-9)
Supplement: Supplementary file 3 — Source Data [file 41467_2022_28618_MOESM3_ESM.zip › Source data file/Supplementary Figure 1 Source Data File.xlsx]

## Sheet: Supplementary Fig. 1a
Supplementary Figure 1a
Relative macropinocytic index
MIHA		THLE3		97L		PLC		Hep3B
21% O2 Ctrl	21% O2 EIPA	21% O2 Ctrl	21% O2 EIPA	21% O2 Ctrl	21% O2 EIPA	21% O2 Ctrl	21% O2 EIPA	21% O2 Ctrl	21% O2 EIPA
0.528619	0.584368	1.05762	0.429058	0.385434	1.56599	1.74718	0.554842	0.734856	1.15552
0.712449	0.853756	0.798943	1.04044	0.80193	0.794699	0.953503	0.078469	1.27882	1.39714
0.913863	0.670052	1.08768	2.0754	0.863145	0.73707	0.681288	1.62342	1.24467	0.402779
1.98401	0.772795	1.02155	1.97489	0.269267	1.94966	0.951787	0.829487	0.658635	0.467466
0.861058	0.852402	1.06174	1.13868	2.68023	0.561102	1.47107	0.809047	2.36928	0.409345
1.87444	1.18115	0.972464	0.994608	1.40193	0.823063	0.195176	1.01009	0.875317	0.41492
0.467135	0.722044	0.515796	1.08403	2.72035	1.10184	0.83595	0.963179	0.396843	0.899289
1.01319	0.737806	0.497991	0.113702	0.631177	1.12562	1.04268	0.110968	0.441572	1.20703
0.623178	1.42567	1.05878	1.03551	0.649599	0.564218	1.04524	1.02744	1.03411	3.09029
1.02207	0.156387	0.875037	0.140523	0.506197	0.832681	1.59403	0.456258	1.43739	1.14793
0.248348	1.42261	2.05239	1.04089	0.515487	0.913135	0.341069	3.19059	1.82343	3.63135
0.610362	1.6966	0.412293	0.767121	0.575263	0.636328	1.23819	1.47357	0.493028	0.821565
1.42071	0.614334	1.59613	1.45466	0.892466	0.609049	1.2616	0.187756	1.75352	0.602363
0.35659	0.205652	1.26077	0.415044	0.771765	0.683703	0.641242	0.142204	0.519121	1.35154
0.373909	1.08886	1.07669	0.827976	0.978716	2.64312	0.553681	0.230674	0.664996	0.570107
2.99008	0.655765	0.96807	0.184597	0.967464	0.626924	1.54926	1.34187	0.274402	0.479807
	0.936293	0.669165	1.15267	1.38959	0.493659	2.37517	0.306244	0.344777	0.274196
		1.01688	0.927201		0.562978	0.719838	1.18049	1.36365	0.68473
			1.25124		0.614636	0.781061	0.710428	0.983364	0.464221
			0.934291			0.642593	0.930256	0.85374	0.793439
			0.871947			0.87081	1.24118	0.993004	0.466164
						0.507583	1.94613	1.46147	0.759977
							0.803748		0.785634
Relative FITC-BSA area
MIHA		THLE3		97L		PLC		Hep3B
21% O2 Ctrl	21% O2 EIPA	21% O2 Ctrl	21% O2 EIPA	21% O2 Ctrl	21% O2 EIPA	21% O2 Ctrl	21% O2 EIPA	21% O2 Ctrl	21% O2 EIPA
0.0504	2.78822	0.022956	1.16636	0.025595	0.400806	1.83047	1.28381	0.76653	0.547909
2.32	0.122646	0.963285	0.205811	0.138867	0.76259	0.639334	0.641907	1.33394	0.657491
0.509	0.072727	0.917821	0.292286	1.26097	1.16098	0.761352	0.499803	0.31731	0.498136
1.17	1.26166	0.987559	0.532129	2.26938	0.271208	0.79773	0.54426	0.310791	0.812787
0.805	0.846862	2.18983	1.14263	1.30519	0.949425	1.64395	1.11236	2.47141	0.630166
1.15	0.909059	1.12944	0.896552	0.669573	0.806253	0.327169	0.697448	1.82609	0.807152
0.796923	1.13861	0.789106	0.6379	2.38461	0.053343	0.868844	1.16248	0.689913	0.628953
0.834798	0.582435	0.344374	0.292611	1.07898	1.18292	0.554288	1.44128	0.284018	0.698217
1.98287	1.9609	0.688419	1.54237	0.876993	1.72635	1.89829	0.473064	1.15536	0.873418
0.832656	3.16861	1.5775	1.64957	0.826034	0.603147	1.28559	0.992466	1.64315	1.01395
0.552755	0.031228	1.02239	0.102241	0.684392	0.766021	0.634067	1.30796	0.72072	1.01954
0.151336	2.08253	1.36731	0.641601	0.479425	0.864551	0.990286	0.54335	0.642877	0.427595
0.576386	1.88357	0.518831	0.76013	0.364829	0.710316	0.895342	0.643561	0.69666	1.48992
2.33999	0.067246	1.1954	2.00517	1.26202	0.461899	0.873291	0.382976	2.00974	0.257573
0.876924	0.148137	0.41894	0.924716	1.0949	1.23556	1.38309	1.01368	0.315888	0.59361
0.274999	0.931241	3.29015	0.435138	0.965641	0.674854	0.59945	0.4622	0.8156	1.41976
1.78036	1.2988	0.368846	0.095139	1.48626	0.631826	0.962858	1.61564	0.127213	0.801958
	2.65985	0.654416	0.369694	0.826352	0.539985	2.48721	2.464	0.408532	1.061
		0.553421	1.10763			0.479985	3.52024	0.87788	0.372572
			1.12011			1.6393	2.86531	2.28965	1.10799
			1.07831			0.310175	2.91912	1.56655	0.7916
			0.456986			0.137926	0.44594	0.514138	0.8004
							1.80574	1.12244	0.324157
							2.66206	1.0936	0.743252
									0.942285

## Sheet: Supplementary Fig. 1b
Supplementary Figure 1b
CAV1 mRNA
NTC	shCAV1#18	shCAV1#54
1	0.222299	0.168703
1	0.3168	0.189388
1	0.205997	0.160015

## Sheet: Supplementary Fig. 1c
Supplementary Figure 1c
Relative macropinocytic index
21% O2			1% O2
NTC	shCAV1#18	shCAV1#54	NTC	shCAV1#18	shCAV1#54
0.78045	1.07539	1.11003	2.44683	3.28471	2.3553
0.829477	0.86222	0.898147	2.93745	2.25716	1.98306
0.972774	1.01391	0.678994	2.50965	2.95462	2.18134
1.0985	1.10284	1.33255	4.15844	3.25275	3.56799
1.04375	1.51407	1.15427	2.76883	2.77783	2.38273
1.27505	0.722138	0.95669	3.18278	1.59083	2.81458
Relative DQ-FITC-BSA area
21% O2			1% O2
NTC	shCAV1#18	shCAV1#54	NTC	shCAV1#18	shCAV1#54
1.07109	0.316936	0.81605	2.87955	1.65291	1.93945
0.731761	1.43754	0.848936	1.91347	2.83958	1.87106
1.29212	0.86868	0.760033	2.19502	2.99538	1.82947
0.920793	1.48411	0.734732	2.63885	1.60106	1.79853
0.984234	0.508235	1.23081	2.4267	1.95112	2.65563

## Sheet: Supplementary Fig. 1d
Supplementary Figure 1d
CLTC mRNA
NTC	shCLTC#82	shCLTC#84
1	0.493973	0.462322
1	0.500422	0.545607
1	0.499784	0.526412

## Sheet: Supplementary Fig. 1e
Supplementary Figure 1e
Relative macropinocytic index
21% O2			1% O2
NTC	shCLTC#82	shCLTC#84	NTC	shCLTC#82	shCLTC#84
1.63505	0.843464	0.885495	5.35022	5.62001	5.5791
0.987341	0.621334	0.857842	6.25938	5.25865	7.13459
0.852155	0.633732	1.11045	5.72097	6.70577	5.9494
0.842738	1.18556	1.19203	6.9131	6.85026	7.64903
0.68272	0.683948	1.0679	7.18894	6.09983	4.8484
Relative DQ-FITC-BSA area
21% O2			1% O2
NTC	shCLTC#82	shCLTC#84	NTC	shCLTC#82	shCLTC#84
0.93984	0.865931	1.93814	2.14725	2.97148	2.91627
0.725852	0.923166	1.07402	2.72924	3.29799	3.78823
0.843536	1.50157	1.01408	3.35773	1.8578	3.31355
1.15203	1.90225	0.950741	2.44778	3.01885	4.1656
1.33874	0.638956	0.821766	3.16284	2.88696	1.9107
