# Supplementary material for: Hypoxia-induced macropinocytosis represents a metabolic route for liver cancer
Source: Nat Commun. 2022 Feb 17;13:954. doi: 10.1038/s41467-022-28618-9 (PMC8854584; doi:10.1038/s41467-022-28618-9)
Supplement: Supplementary file 3 — Source Data [file 41467_2022_28618_MOESM3_ESM.zip › Source data file/Supplementary Figure 10 Source Data File.xlsx]

## Sheet: Supplementary Fig. 10a
Supplementary Figure 10a

## Sheet: Supplementary Fig. 10b
Supplementary Figure 10b
Relative macropinocytic index
Ctrl			DMOG
EV	EHD2-KO#4	EHD2-KO#13	EV	EHD2-KO#4	EHD2-KO#13
1.02272	0.400486	0.293595	1.21714	0.629215	0.60723
1.119	0.429058	0.311686	1.30625	0.694901	0.493597
0.920078	0.317796	0.153362	1.52218	0.729154	0.508761
0.953667	0.47356	0.273181	1.48133	0.603147	0.524828
0.984533	0.508237	0.183017	1.66594	0.51136	0.571473
Relative DQ-FITC-BSA area
Ctrl			DMOG
EV	EHD2-KO#4	EHD2-KO#13	EV	EHD2-KO#4	EHD2-KO#13
1.18113	0.65167	0.428976	1.72534	0.990922	0.788948
0.687284	0.246799	0.416133	2.25644	0.747189	0.450405
0.676195	0.576126	0.271713	2.78563	0.89559	0.815159
1.3782	0.450435	0.357414	1.5644	0.933123	0.65461
1.07719	0.67121	0.389105	1.39926	0.805317	0.747681

## Sheet: Supplementary Fig. 10c
Supplementary Figure 10c
Relative macropinocytic index
Ctrl			VH-298
EV	EHD2-KO#4	EHD2-KO#13	EV	EHD2-KO#4	EHD2-KO#13
0.966309	0.350887	0.507604	2.27565	1.53276	1.31637
1.33678	0.442086	0.511948	1.66945	0.9938	1.23497
0.82905	0.348225	0.557608	2.63814	1.62494	1.21187
0.991899	0.486152	0.370177	1.58021	0.855185	1.15488
0.875963	0.327661	0.346364	1.77754	0.739623	1.31971
Relative DQ-FITC-BSA area
Ctrl			VH-298
EV	EHD2-KO#4	EHD2-KO#13	EV	EHD2-KO#4	EHD2-KO#13
0.801102	0.622862	0.48203	2.43853	1.21105	1.31835
1.49013	0.68414	0.415933	1.99159	1.05384	1.276
0.827481	0.332842	0.696969	2.66431	1.37848	1.25213
0.641489	0.677101	0.37594	2.23423	1.02593	0.972767
1.2398	0.253532	0.283769	2.64211	0.738171	1.17483
