# Supplementary material for: Hypoxia-induced macropinocytosis represents a metabolic route for liver cancer
Source: Nat Commun. 2022 Feb 17;13:954. doi: 10.1038/s41467-022-28618-9 (PMC8854584; doi:10.1038/s41467-022-28618-9)
Supplement: Supplementary file 3 — Source Data [file 41467_2022_28618_MOESM3_ESM.zip › Source data file/Supplementary Figure 11 Source Data File.xlsx]

## Sheet: Supplementary Fig. 11a
Supplementary Figure 11a
HIF-1A mRNA
21% O2			1% O2
EV	shHIF-1α	shHIF-1α-EHD2-OE	EV	shHIF-1α	shHIF-1α-EHD2-OE
1.01162	0.283221	0.294567	0.36942	0.14492	0.129109
0.997692	0.281265	0.286512	0.377182	0.138057	0.121301
0.990801	0.285191	0.284533	0.382447	0.137103	0.13742
EHD2 mRNA
21% O2			1% O2
EV	shHIF-1α	shHIF-1α-EHD2-OE	EV	shHIF-1α	shHIF-1α-EHD2-OE
0.974181	0.72275	1.26015	3.00051	2.38526	3.64642
1.02356	0.733826	1.34004	3.21587	2.37365	3.47587
1.00226	0.732356	1.38278	3.48926	2.27747	3.64205

## Sheet: Supplementary Fig. 11b
Supplementary Figure 11b
Relative macropinocytic index
21% O2			1% O2
EV	shHIF-1α	shHIF-1α-EHD2-OE	EV	shHIF-1α	shHIF-1α-EHD2-OE
1.46734	0.48808	1.87889	4.05615	2.02968	2.97609
1.02344	0.26194	1.72643	3.89105	2.62898	4.25294
1.30705	0.49786	4.76818	4.64563	2.14757	5.03476
0.782055	0.677643	2.47238	6.34795	2.22874	2.26362
0.637885	0.324412	1.47231	3.70381	2.71187	5.31437
0.858535	0.769021	1.3617	2.51591	0.642683	2.67415
0.896005	0.587701	1.13549	6.01983	1.11559	2.7081
1.0277	0.609236	2.93133	2.646	2.10274	4.37564
Relative DQ-FITC-BSA area
21% O2			1% O2
EV	shHIF-1α	shHIF-1α-EHD2-OE	EV	shHIF-1α	shHIF-1α-EHD2-OE
1.4582	0.831985	1.73471	4.30174	2.4432	3.11135
1.12188	0.236741	1.04594	4.17251	2.9036	4.74552
0.99197	0.400958	4.44115	5.28112	1.79045	5.28387
0.802521	0.770141	2.07047	5.95894	1.98375	2.41315
0.416433	0.579003	2.10291	4.93142	2.27274	5.062
1.31359	0.649494	1.48991	3.10437	3.83476	2.43843
0.619788	0.683815	1.9423	7.01809	1.38595	3.53266
1.27562	0.605997	3.05112	3.50688	2.64333	5.05307
