# Supplementary material for: Hypoxia-induced macropinocytosis represents a metabolic route for liver cancer
Source: Nat Commun. 2022 Feb 17;13:954. doi: 10.1038/s41467-022-28618-9 (PMC8854584; doi:10.1038/s41467-022-28618-9)
Supplement: Supplementary file 3 — Source Data [file 41467_2022_28618_MOESM3_ESM.zip › Source data file/Supplementary Figure 12 Source Data File.xlsx]

## Sheet: Supplementary Fig. 12b
Supplementary Figure 12b
Relative membrane-ruffled cells
21% O2			1% O2
EV	EHD2-KO#4	EHD2-KO#13	EV	EHD2-KO#4	EHD2-KO#13
1.03088	0.550707	0.899114	1.71649	1.25876	1.23969
0.731837	0.719291	0.579692	1.67835	1.14433	0.762884
0.803464	0.62938	0.655604	1.44233	1.46855	0.86811
1.13939	0.752519	0.874139	1.25876	1.16552	0.913616
1.15131	0.767536	0.759596	1.57345	1.22379	0.762884
1.14433	0.803464	0.745318	1.34867	1.32501	1.32501
1.13288	1.00129	0.762884	1.57345	1.25876	0.674336
0.997798	0.73053	0.699311	1.44757	1.44233	0.957752
0.86811	0.539469	0.815863	1.48089	1.07281	1.04897
