# Supplementary material for: Hypoxia-induced macropinocytosis represents a metabolic route for liver cancer
Source: Nat Commun. 2022 Feb 17;13:954. doi: 10.1038/s41467-022-28618-9 (PMC8854584; doi:10.1038/s41467-022-28618-9)
Supplement: Supplementary file 3 — Source Data [file 41467_2022_28618_MOESM3_ESM.zip › Source data file/Supplementary Figure 13 Source Data File.xlsx]

## Sheet: Supplementary Fig. 13a
Supplementary Figure 13a
EHBP1 mRNA
NTC	shEHBP1#56	shEHBP1#98
1	0.283144	0.434209
1	0.272135	0.427931
1	0.296659	0.45809
Relative macropinocytic index
21% O2			1% O2
NTC	shEHBP1#56	shEHBP1#98	NTC	shEHBP1#56	shEHBP1#98
1.1762	0.446185	0.88079	3.01679	1.53645	1.60475
1.49085	0.586152	0.542707	2.02682	1.39088	1.31662
1.21542	0.692041	0.585944	3.04489	1.50595	0.98433
0.635045	0.434322	1.31227	2.20291	1.65586	2.01487
0.482484	0.434322	0.646295	2.15432	1.0158	0.99251
Relative DQ-FITC-BSA area
21% O2			1% O2
NTC	shEHBP1#56	shEHBP1#98	NTC	shEHBP1#56	shEHBP1#98
0.945997	0.586651	0.738744	2.70315	1.37238	1.4334
0.977542	0.69263	0.717766	3.36832	1.92122	1.60175
1.13663	0.77227	0.827354	3.4835	2.7953	2.54817
1.16372	0.238334	0.820149	3.68939	2.01771	2.56447
0.776108	0.641327	0.721423	3.60802	2.18883	2.12214

## Sheet: Supplementary Fig. 13b
Supplementary Figure 13b
NEK3 mRNA
NTC	shNek3#28	shNek3#75
1	0.146618	0.185787
1	0.142633	0.183134
1	0.168223	0.189064
Relative macropinocytic index
21% O2			1% O2
NTC	shNek3#28	shNek3#75	NTC	shNek3#28	shNek3#75
0.899884	1.3083	0.92511	3.89623	3.07646	2.75487
1.07575	1.02533	1.4026	2.7782	4.15083	1.42477
1.30418	0.710211	0.849096	2.89462	2.7322	2.03301
0.806571	0.674376	0.638944	2.91251	2.28697	1.7627
1.07773	0.495045	1.86832	2.79683	2.88395	3.53859
1.15281	0.874538	0.82962	2.12343	2.38992	1.94769
0.683067	1.08162	1.0997	2.29626	2.20557	1.8729
Relative DQ-FITC-BSA area
21% O2			1% O2
NTC	shNek3#28	shNek3#75	NTC	shNek3#28	shNek3#75
1.06001	1.07309	1	3.93388	3.41071	3.24506
1.26717	1.26148	0.65	3.27255	3.08806	2.40226
0.836334	0.981824	0.956	4.09161	2.57469	3.48145
1.25588	1.20461	0.546	2.7446	5.85639	2.50016
0.971247	1.07596	0.749	4.94174	2.66302	4.22073
0.609358	0.876091	0.326	3.56432	2.50239	2.40672

## Sheet: Supplementary Fig. 13c
Supplementary Figure 13c
Relative transferrin uptake
21% O2			1% O2
EV	EHD2-KO#4	EHD2-KO#13	EV	EHD2-KO#4	EHD2-KO#13
1.09864	1.07867	1.07228	0.676917	0.627396	0.632987
0.9377	1.03994	1.08866	0.570687	0.628994	0.632987
0.963658	1.07867	1.04952	0.565495	0.621406	0.603035
Relative transferrin uptake
21% O2			1% O2
EV	EHD2-OE#2	EHD2-OE#3	EV	EHD2-OE#2	EHD2-OE#3
1.02415	0.857601	0.840759	0.581982	0.581982	0.621012
0.840759	0.999554	1.20781	0.531189	0.58412	0.64427
1.13509	1.33292	1.14445	0.596418	0.504723	0.528248

## Sheet: Supplementary Fig. 13d
Supplementary Figure 13d
Relative fatty-acid uptake
21% O2			1% O2
EV	EHD2-KO#4	EHD2-KO#13	EV	EHD2-KO#4	EHD2-KO#13
1.04224	0.795339	0.884924	1.24253	1.02841	1.07138
1.05317	0.950473	0.946103	1.26074	1.14785	0.978878
0.904588	0.793882	0.780044	1.26584	1.05025	1.1311
Relative fatty-acid uptake
21% O2			1% O2
EV	EHD2-OE#2	EHD2-OE#3	EV	EHD2-OE#2	EHD2-OE#3
1.0492	1.15668	1.27139	1.38449	1.59305	1.66203
0.975401	1.2369	1.34759	1.22567	1.58342	1.50321
0.975401	1.15027	1.21444	1.32273	1.52166	1.44064
