# Supplementary material for: Hypoxia-induced macropinocytosis represents a metabolic route for liver cancer
Source: Nat Commun. 2022 Feb 17;13:954. doi: 10.1038/s41467-022-28618-9 (PMC8854584; doi:10.1038/s41467-022-28618-9)
Supplement: Supplementary file 3 — Source Data [file 41467_2022_28618_MOESM3_ESM.zip › Source data file/Supplementary Figure 14 Source Data File.xlsx]

## Sheet: Supplementary Fig.14
Supplementary Figure 14
	anti-HIF-1α (1:1000)				anti-β-actin (1:2500)
