# Supplementary material for: Hypoxia-induced macropinocytosis represents a metabolic route for liver cancer
Source: Nat Commun. 2022 Feb 17;13:954. doi: 10.1038/s41467-022-28618-9 (PMC8854584; doi:10.1038/s41467-022-28618-9)
Supplement: Supplementary file 3 — Source Data [file 41467_2022_28618_MOESM3_ESM.zip › Source data file/Supplementary Figure 15 Source Data File.xlsx]

## Sheet: Supplementary Fig.15
Supplementary Figure 15
	Relative 13C,15N abundance
	Labeled			Unlabeled
Ala	97.7697	97.6566	97.7418	2.2303	2.3434	2.2582
Arg	97.7104	97.4158	97.9513	2.2896	2.5842	2.0487
Asn	93.5946	92.4071	93.6249	6.4054	7.5929	6.3751
Gly	97.3665	98.1978	98.3083	2.6335	1.8022	1.6917
His	85.6908	84.6898	87.8881	14.3092	15.3102	12.1119
Ile	100	99.7808	100	0	0.2192	0
Leu	99.702	99.7148	99.726	0.298	0.2852	0.274
Lys	96.4095	96.5056	97.147	3.5905	3.4944	2.853
Orn	97.3393	96.3171	97.2531	2.6607	3.6829	2.7469
Phe	99.3905	99.3469	99.44	0.6095	0.6531	0.56
Pro	95.9834	96.2286	96.1924	4.0166	3.7714	3.8076
Ser	99.3289	99.0975	99.2448	0.6711	0.9025	0.7552
Thr	98.8047	98.6397	98.6907	1.1953	1.3603	1.3093
Tyr	99.254	99.1411	99.2715	0.746	0.8589	0.7285
