# Supplementary material for: Hypoxia-induced macropinocytosis represents a metabolic route for liver cancer
Source: Nat Commun. 2022 Feb 17;13:954. doi: 10.1038/s41467-022-28618-9 (PMC8854584; doi:10.1038/s41467-022-28618-9)
Supplement: Supplementary file 3 — Source Data [file 41467_2022_28618_MOESM3_ESM.zip › Source data file/Supplementary Figure 16 Source Data File.xlsx]

## Sheet: Supplementary Fig. 16a
Supplementary Figure 16a
Relative macropinocytic index				Relative pimonidazole area				Relative GLUT1 area
EV	KO#4	KO#13		EV	KO#4	KO#13		EV	KO#4	KO#13
1.84472	0.022924	0.115951		0.142998	1.40873	0.803768		0.483396	0.424721	1.23842
0.442756	0.349959	0.119251		0.180807	2.00985	0.465742		0.138971	0.124417	1.60298
0.474987	0.422145	0.077025		0.822363	2.65178	1.00542		0.39142	0.327057	1.17028
0.934529	0.862588	0.293773		0.205879	0.828603	1.65292		0.162992	0.157961	1.13501
0.820866	0.070606	0.240703		1.76897	1.21813	1.53815		1.9477	0.667418	0.482527
1.03887	0.378706	0.128375		1.26477	0.605027	0.782058		1.11374	0.837039	0.797954
2.73714	0.49241	0.19027		0.152061	0.638101	0.453977		2.16848	1.22109	0.715331
0.418044	0.463067	0.713398		1.57122	0.561162	0.486892		1.95666	1.20656	0.26437
1.59964	0.538716	0.255375		0.511616	0.597368	1.12923		0.73777	0.516822	0.904034
1.15693	0.241162	0.065563		1.37322	0.51338	0.463028		1.00648	3.08192	1.07908
0.177662	0.629954	0.020632		0.38324	0.580571	0.291524		1.09485	1.83576	0.709713
0.652282	0.15295	0.004126		0.417612	0.570624	0.497016		0.604604	3.59688	1.9561
0.809863	0.303974	0.018339		0.193287	0.791516	0.356268		1.09875	3.06094	0.912973
0.666862	0.010087	0.333775		2.22454	0.554623	0.281262		1.24553	2.52662	0.915946
0.658655	0.077025	0.014213		1.46755	0.552007	0.379789		1.16465	0.256343	0.587874
0.378064	0.01513	0.221905		0.718923	0.66647	2.55437		1.08849	0.376638	0.634503
0.643434	0.137866	0.966939		1.1545	0.68046	1.70734		0.235177	1.26453	0.495603
1.79276	0.220988	0.134794		1.11119	0.807486	0.859602		0.448212	3.84566	1.18529
0.137636	0.158635	0.094906		0.951062	0.540115	2.33448		0.228625	0.29565	0.451924
0.460408	0.008253	0.434183		1.35225	0.654941	0.519984		1.6589	0.582977	0.427706
0.474483	0.262023	0.341111		0.65885	0.819764	0.433059		0.238039	0.745554	0.06285
2.49726	0.054101	0.063729		1.68174	2.59214	2.8072		2.07437	0.669021	1.75978
0.686256	0.564391	0.001375		2.66086	0.775722	2.00275		1.21602	0.277384	0.442537
1.90738	0.029801	0.047224		1.64708	1.59895	0.731819		2.07345	2.21299	0.181313
1.5885	0.380999	0.006419		0.383409	1.04869	0.48181		0.422715	2.2261	0.111401
