# Supplementary material for: Hypoxia-induced macropinocytosis represents a metabolic route for liver cancer
Source: Nat Commun. 2022 Feb 17;13:954. doi: 10.1038/s41467-022-28618-9 (PMC8854584; doi:10.1038/s41467-022-28618-9)
Supplement: Supplementary file 3 — Source Data [file 41467_2022_28618_MOESM3_ESM.zip › Source data file/Supplementary Figure 17 Source Data File.xlsx]

## Sheet: Supplementary Fig. 17b
Supplementary Figure 17b
CD4+ T cell
Ehd2+/+	Ehd2-/-
4.49	5.42
9.07	6.35
6.31	6.32
5.16	7.47
5.62	5.51
4.81
CD8+ T cell
Ehd2+/+	Ehd2-/-
9.28	10.7
10.7	14.7
14	12.2
8.27	9.68
12.1	16.2
15.9
Macrophage
Ehd2+/+	Ehd2-/-
0.55669	0.76659
0.510081	0.421388
0.69654	0.22572
0.638958	0.557637
0.61308	0.462099
0.31242
MDSC
Ehd2+/+	Ehd2-/-
46.3	25
25.2	16.6
23.6	16.8
23.5	17
25.8	13.8
20.7
DC
Ehd2+/+	Ehd2-/-
3.57406	8.2592
6.07803	7.69071
6.94991	7.43601
7.4664	7.73887
7.3851	9.296
6.81856

## Sheet: Supplementary Fig. 17d
Supplementary Figure 17d
CD4+ T cell
Ehd2+/+	Ehd2-/-
4.068	10.1556
8.1536	8.2336
9.1687	9.21
6.0706	4.205
8.777	3.648
CD8+ T cell
Ehd2+/+	Ehd2-/-
12.654	9.711
8.6044	12.4
20.0917	13.98
14.7463	6.032
18.09	9.2264
Macrophage
Ehd2+/+	Ehd2-/-
1.91556	0.307455
0.94608	0.63384
0.88881	1.14192
0.66552	1.02778
0.331248	1.06799
MDSC
Ehd2+/+	Ehd2-/-
28.6	26.9
14.7	7.57
17.6	6.81
18.8	13.7
5.93	10.2
DC
Ehd2+/+	Ehd2-/-
32.7	68.8
46.8	50
53.9	44
51.3	67.3
44.2	53.1

## Sheet: Supplementary Fig. 17f 
Supplementary Figure 17f
CD4+ T cell
Ehd2+/+	Ehd2-/-
5.891	5.3664
5.8956	10.2723
6.401	8.4587
8.7193	6.7721
15.3032	11.97
CD8+ T cell
Ehd2+/+	Ehd2-/-
5.6444	6.1152
11.934	14.2881
8.9268	13.4787
10.5479	12.0741
28.897	17.5455
Macrophage
Ehd2+/+	Ehd2-/-
3.52	1.45
1.2852	0.444873
1.79424	1.12815
0.854658	1.16204
4.9742	0.73332
MDSC
Ehd2+/+	Ehd2-/-
21.8	14.6
20.1	25.4
29.7	16
18.3	15.9
13.5	14.1
DC
Ehd2+/+	Ehd2-/-
49.7	53.7
51.7	49.1
48.6	54.2
48.9	53.3
54.4	61
