# Supplementary material for: Hypoxia-induced macropinocytosis represents a metabolic route for liver cancer
Source: Nat Commun. 2022 Feb 17;13:954. doi: 10.1038/s41467-022-28618-9 (PMC8854584; doi:10.1038/s41467-022-28618-9)
Supplement: Supplementary file 3 — Source Data [file 41467_2022_28618_MOESM3_ESM.zip › Source data file/Supplementary Figure 18 Source Data File.xlsx]

## Sheet: Supplementary Fig.18a
Supplementary Figure 18a
	MHCC97L (Complete DMEM)
	Number of cells (105)
Days	21% O2 EV			21% O2 EHD2-KO#4			21% O2 EHD2-KO#13			1% O2 EV			1% O2 EHD2-KO#4			1% O2 EHD2-KO#13
0	0.3	0.3	0.3	0.3	0.3	0.3	0.3	0.3	0.3	0.3	0.3	0.3	0.3	0.3	0.3	0.3	0.3	0.3
2	0.499667	0.607	0.456	0.468667	0.601667	0.485	0.493667	0.604667	0.364	0.406	0.540333	0.381	0.384667	0.522667	0.373	0.468333	0.518667	0.337
3	0.765333	0.9452	0.913	0.746667	0.8892	0.831	0.856	0.9244	0.744	0.638	0.8044	0.519	0.634	0.7908	0.493	0.688	0.8076	0.451
4	1.453	1.3852	1.164	1.16967	1.312	1.287	1.35067	1.3708	0.864	0.894	0.934	0.853	0.842667	0.8752	0.865	0.875333	0.9148	0.663
5	2.44133	2.208	2.55	2.07333	2.049	2.275	2.31533	2.09867	2.22	1.11667	1.24433	1.449	1.026	1.118	1.491	1.03567	1.16167	1.122
	MHCC97L (10%AA+5% BSA)
	Number of cells (105)
Days	21% O2 EV			21% O2 EHD2-KO#4			21% O2 EHD2-KO#13			1% O2 EV			1% O2 EHD2-KO#4			1% O2 EHD2-KO#13
0	0.3	0.3	0.3	0.3	0.3	0.3	0.3	0.3	0.3	0.3	0.3	0.3	0.3	0.3	0.3	0.3	0.3	0.3
2	0.5536	0.292667	0.715	0.4144	0.266917	0.593	0.5384	0.343333	0.786	0.3366	0.343333	0.748	0.3204	0.28325	0.566	0.3294	0.364167	0.675
3	1.0068	0.843	0.917333	0.9148	0.667	0.84	0.9428	0.848	0.946667	0.7436	0.611	0.853333	0.6006	0.466	0.857333	0.6156	0.672	0.865333
4	1.7268	1.45	1.599	1.2132	1.31667	1.30333	1.2828	1.33167	1.51333	1.1888	0.93	1.18667	0.8824	0.716667	1.09167	0.928	0.901667	1.17833
5	2.77513	2.53867	2.07667	1.9327	2.13967	1.701	2.03593	2.35667	1.911	1.89	1.3275	1.5525	1.4	0.9825	1.1675	1.50533	1.1025	1.3375

## Sheet: Supplementary Fig.18b
Supplementary Figure 18b
	MHCC97L (Complete DMEM)
	Number of cells (105)
Days	21% O2 EV			21% O2 EHD2-OE#2			21% O2 EHD2-OE#3			1% O2 EV			1% O2 EHD2-OE#2			1% O2 EHD2-OE#3
0	0.3	0.3	0.3	0.3	0.3	0.3	0.3	0.3	0.3	0.3	0.3	0.3	0.3	0.3	0.3	0.3	0.3	0.3
2	0.375667	0.513	0.605	0.405	0.483	0.453	0.416	0.431	0.409	0.362667	0.563	0.481	0.372	0.475	0.524	0.376667	0.525	0.517
3	0.689333	0.589333	0.783	0.708333	0.610667	0.743	0.710667	0.721333	0.753	0.576	0.596	0.616	0.56	0.605333	0.693	0.610333	0.584	0.736
4	0.936	1.228	1.224	0.9648	1.328	1.262	1.0068	1.12	1.162	0.762	0.898	0.91	0.8028	0.936	0.94	0.7992	0.888	0.904
5	1.38133	1.59733	1.728	1.491	1.59733	1.864	1.52467	1.71733	1.787	0.944667	1.024	0.92	0.986667	0.928	1.053	1.008	0.938667	0.968
	MHCC97L (10%AA+5% BSA)
	Number of cells (105)
Days	21% O2 EV			21% O2 EHD2-OE#2			21% O2 EHD2-OE#3			1% O2 EV			1% O2 EHD2-OE#2			1% O2 EHD2-OE#3
0	0.3	0.3	0.3	0.3	0.3	0.3	0.3	0.3	0.3	0.3	0.3	0.3	0.3	0.3	0.3	0.3	0.3	0.3
2	0.413867	0.291667	0.339333	0.4496	0.266667	0.440667	0.291733	0.353333	0.382667	0.405333	0.34775	0.405333	0.403733	0.22375	0.394667	0.3136	0.258667	0.391333
3	1.11513	0.904	0.606	1.1361	0.868	0.59	1.15577	0.94	0.573	0.737243	0.765333	0.536	0.743667	0.765333	0.525	0.760367	0.744	0.519
4	1.42	1.394	0.808	1.6308	1.482	0.648	1.62657	1.33	0.678667	0.8728	1.09	0.728	0.954933	1.07	0.836	1.07593	1.084	0.839333
5	2.0996	2.313	1.546	2.54487	2.319	1.417	2.7507	2.412	1.36	1.30133	1.568	0.937	1.53943	1.67467	1.024	1.55777	1.68	1.117

## Sheet: Supplementary Fig.18c
Supplementary Figure 18c
	MHCC97L (10%AA w/oBSA)
	Number of cells (105)
Days	21% O2 EV			21% O2 EHD2-KO#4			21% O2 EHD2-KO#13			1% O2 EV			1% O2 EHD2-KO#4			1% O2 EHD2-KO#13
0	0.3	0.3	0.3	0.3	0.3	0.3	0.3	0.3	0.3	0.3	0.3	0.3	0.3	0.3	0.3	0.3	0.3	0.3
2	0.54	0.389167	0.5725	0.476	0.2325	0.43	0.5448	0.25775	0.496667	0.33	0.251083	0.506667	0.3228	0.174917	0.41	0.3306	0.262083	0.530833
3	0.8728	0.715	0.92	0.7344	0.506	0.713333	0.8048	0.629	0.846667	0.6778	0.709	0.818667	0.6418	0.453	0.770667	0.6766	0.657	0.828
4	1.44227	1.27667	1.55567	1.22773	1.16667	1.40617	1.2888	1.18	1.46467	0.931733	1.15	1.13967	0.738667	0.961667	0.985833	0.8176	1.265	1.03783
5	2.2231	2.34267	2.8405	1.86963	2.04633	2.0215	2.0309	2.17933	2.64983	1.108	1.794	1.67733	0.936	1.402	1.68267	0.984	1.486	1.608
	MHCC97L (10%AA w/oBSA)
	Number of cells (105)
Days	21% O2 EV			21% O2 EHD2-OE#2			21% O2 EHD2-OE#3			1% O2 EV			1% O2 EHD2-OE#2			1% O2 EHD2-OE#3
0	0.3	0.3	0.3	0.3	0.3	0.3	0.3	0.3	0.3	0.3	0.3	0.3	0.3	0.3	0.3	0.3	0.3	0.3
2	0.399467	0.363333	0.401333	0.326933	0.323333	0.342	0.296	0.339917	0.424667	0.408533	0.355	0.337333	0.376	0.315333	0.33	0.3296	0.325583	0.296
3	0.7573	0.716	0.456667	0.7621	0.72	0.464	0.781467	0.656	0.358667	0.5358	0.586667	0.315333	0.546933	0.5652	0.410667	0.520933	0.572933	0.396
4	0.954533	0.9	1.159	0.96	0.898333	1.068	1.0193	0.92	1.104	0.78	0.686667	0.782	0.7376	0.715	0.841	0.777733	0.678333	0.857
5	1.31467	1.392	2.01333	1.39333	1.448	1.556	1.43233	1.53867	1.94	0.848	0.8144	0.986667	0.9	0.858667	1.14	0.937	0.869333	1.232
