# Supplementary material for: Hypoxia-induced macropinocytosis represents a metabolic route for liver cancer
Source: Nat Commun. 2022 Feb 17;13:954. doi: 10.1038/s41467-022-28618-9 (PMC8854584; doi:10.1038/s41467-022-28618-9)
Supplement: Supplementary file 3 — Source Data [file 41467_2022_28618_MOESM3_ESM.zip › Source data file/Supplementary Figure 2 Source Data File.xlsx]

## Sheet: Supplementary Fig. 2a
Supplementary Figure 2a
anti-HIF-1α (1:1000)							anti-β-actin (1:2500)

## Sheet: Supplementary Fig. 2b
Supplementary Figure 2b
Relative macropinocytic index
21% O2			1% O2
Ctrl	300 nM Dig	400 nM Dig	Ctrl	300 nM Dig	400 nM Dig
0.983196	0.225067	0.306603	1.45988	0.306881	0.369997
0.927722	0.504821	0.478886	1.33321	0.343978	0.4262
0.884088	0.439315	0.359846	1.96365	0.407756	0.295182
0.948532	0.630332	0.373288	1.96514	0.503109	0.649226
1.25646	0.472242	0.240314	1.00523	0.219839	0.35022

## Sheet: Supplementary Fig. 2c
Supplementary Figure 2c
Relative DQ-FITC-BSA area
21% O2			1% O2
Ctrl	300 nM Dig	400 nM Dig	Ctrl	300 nM Dig	400 nM Dig
1.24589	0.483496	0.182341	18.1468	0.0796336	0.156373
0.764288	0.80538	0.117961	2.0787	0.375971	0.0949261
1.25309	0.0940773	0.382894	7.21417	0.450046	0.38273
0.881228	0.301647	0.0679922	9.1564	0.529019	0.498928
0.950069	0.45945	1.04304	7.78141	0.505999	0.650917
0.905433	0.799497	0.237201	6.75041	0.497466	0.435686
