# Supplementary material for: Hypoxia-induced macropinocytosis represents a metabolic route for liver cancer
Source: Nat Commun. 2022 Feb 17;13:954. doi: 10.1038/s41467-022-28618-9 (PMC8854584; doi:10.1038/s41467-022-28618-9)
Supplement: Supplementary file 3 — Source Data [file 41467_2022_28618_MOESM3_ESM.zip › Source data file/Supplementary Figure 3 Source Data File.xlsx]

## Sheet: Supplementary Fig. 3a
Supplementary Figure 3a
XTT assay
21% O2			1% O2
Ctrl	2% BSA	5% BSA	Ctrl	2% BSA	5% BSA
1.12298	0.881775	1.05459	0.70357	0.795081	1.04399
0.778898	0.928782	1.08791	0.63961	0.831107	1.06537
1.09813	0.916645	1.12009	0.728423	0.837465	1.09581

## Sheet: Supplementary Fig. 3b
Supplementary Figure 3b
XTT assay
	1% O2 Ctrl			1% O2 BSA
-Gln	1.00962	0.986058	1.00433	1.9476	1.93029	1.96538
-EAA	1.06761	0.912387	1.02	1.86039	1.65523	1.72645
-NEAA	1.04848	0.988851	0.962667	1.15014	1.1541	1.18557
0.2 Q	1.07633	1.01055	0.913124	1.27459	1.3565	1.35588

## Sheet: Supplementary Fig. 3c
Supplementary Figure 3c
XTT assay
1% O2 Ctrl			1% O2 BSA
Ctrl	50 μM EIPA	75 μM EIPA	Ctrl	50 μM EIPA	75 μM EIPA
1.0309	0.889919	0.743917	1.84357	1.69795	1.59058
0.974507	0.833526	0.74971	1.81923	1.58401	1.51757
0.994592	0.976825	0.786018	1.81112	1.61954	1.601

## Sheet: Supplementary Fig. 3d
Supplementary Figure 3d
XTT assay
	1% O2 Ctrl			1% O2 BSA
WT	1.003	1.053	0.944	1.551	1.584	1.513
HIF-1α-KO#12	1.114	1.16	0.727	0.975	0.931	0.93
HIF-1α-KO#32	1.042	1.106	0.851	1.142	1.173	1.173

## Sheet: Supplementary Fig. 3e
Supplementary Figure 3e
	BrdU Assay
	21% O2 Ctrl			21% O2 BSA
-Gln	1	1	1	1.26523	1.11704	1.03805
-EAA	1	1	1	1.1864	1.06672	1.25266
-NEAA	1	1	1	1.01876	1.09897	1.15885
0.2 Q	1	1	1	1.17492	1.1827	0.954301

## Sheet: Supplementary Fig. 3f
Supplementary Figure 3f
BrdU assay
21% O2 Ctrl			21% O2 BSA
Ctrl	50μM EIPA	75μM EIPA	Ctrl	50μM EIPA	75μM EIPA
1	0.976779	0.897728	1.03063	1.01779	0.91749
1	1.04199	1.08015	1.07634	1.07061	1.09447
1	0.963875	0.939245	1.1133	1.06568	0.863711

## Sheet: Supplementary Fig. 3g
Supplementary Figure 3g
BrdU assay
21% O2 Ctrl			21% O2 BSA
Ctrl	5 μM IPA-3	10 μM IPA-3	Ctrl	5 μM IPA-3	10 μM IPA-3
1	0.960967	0.906692	1.04643	0.872231	0.939089
1	1.03536	0.913557	0.98723	1.04224	0.960707
1	1.08214	0.990874	1.09974	0.976532	0.916558

## Sheet: Supplementary Fig. 3h
Supplementary Figure 3h
	BrdU Assay
	21% O2 Ctrl			21% O2 BSA
WT	1	1	1	0.994704	0.981482	0.899805
HIF-1α-KO#12	1	1	1	1.05893	1.0829	1.05218
HIF-1α-KO#32	1	1	1	0.994145	1.09084	1.01081

## Sheet: Supplementary Fig. 3i
Supplementary Figure 3i
Relative Cell Death (SG+)
21% O2			1% O2
Ctrl	2% BSA	5% BSA	Ctrl	2% BSA	5% BSA
1.03378	0.817568	0.814189	2.58784	2.12838	2.23986
0.902027	0.753378	0.746622	2.57432	2.47973	2.22635
1.06419	0.908784	0.787162	2.42568	2.4223	2.31081

## Sheet: Supplementary Fig. 3j
Supplementary Figure 3j
Relative Cell Death (SG+)
	1% O2 Ctrl			1% O2 BSA
-Gln	1.06703	1.01498	0.917981	0.740536	0.771293	0.792587
-EAA	1.06944	0.999022	0.93154	0.979951	1.0621	0.906601
-NEAA	1.00733	1.03079	0.961877	0.951613	0.929619	0.995601
0.2 Q	1.02939	1.01837	0.952241	0.905952	0.877296	0.875092
Relative Cell Death (SG+)
	21% O2 Ctrl			21% O2 BSA
-Gln	1.00076	1.00303	0.996209	0.893859	0.966641	0.955269
-EAA	0.926079	1.08043	0.993495	0.959787	1.06091	0.97398
-NEAA	1.0363	0.954628	1.00907	1.0363	0.967332	0.941924
0.2 Q	1.02941	0.983193	0.987395	1.02521	1.02521	1.05882

[truncated: 2 more sheets: Supplementary Fig. 3k, Supplementary Fig. 3l]
