# Supplementary material for: Hypoxia-induced macropinocytosis represents a metabolic route for liver cancer
Source: Nat Commun. 2022 Feb 17;13:954. doi: 10.1038/s41467-022-28618-9 (PMC8854584; doi:10.1038/s41467-022-28618-9)
Supplement: Supplementary file 3 — Source Data [file 41467_2022_28618_MOESM3_ESM.zip › Source data file/Supplementary Figure 4 Source Data File.xlsx]

## Sheet: Supplementary Fig. 4
Supplementary Figure 4
Total metastatic flux (x106 p/s)
Ctrl	Dig
15.4	45.6
145	10.6
77.4	1.67
5.7	2.1
0.654	0.231
