# Supplementary material for: Hypoxia-induced macropinocytosis represents a metabolic route for liver cancer
Source: Nat Commun. 2022 Feb 17;13:954. doi: 10.1038/s41467-022-28618-9 (PMC8854584; doi:10.1038/s41467-022-28618-9)
Supplement: Supplementary file 3 — Source Data [file 41467_2022_28618_MOESM3_ESM.zip › Source data file/Supplementary Figure 5 Source Data File.xlsx]

## Sheet: Supplementary Fig. 5a
Supplementary Figure 5a
Body weight (g)
	Ctrl					IPA-3
Day 0	26.6	22.3	24.8	24.3	25	23.5	23.3	21.2	23.2	24.5
Day 3	26.7	22.2	24.6	24.5	25.1	23.6	23.3	21.1	23.5	24.8
Day 7	26.7	22.1	24.2	24.1	24.7	22.7	23.4	21.1	23.2	25
Day 10	26.3	22.4	24.4	24.6	24.7	22.9	23.4	23.1	22.9	25.5
Day 13	27.1	23.2	24.4	24.5	24.6	22.6	23.9	22.6	22.7	26
Day 16	27.8	22.8	24.7	25	24.5	22.7	23.7	22.6	24.8	25.9

## Sheet: Supplementary Fig. 5b
Supplementary Figure 5b
Tumor volume (x103 mm3)
Ctrl	IPA-3
1.05505	0.430595
0.59419	0.186915
0.399484	0.113981
0.421356	0.159116
0.317737	0.180434
0.400636	0.141195
0.345084	0.186217
0.309041	0.101549
0.141768	0.07415

## Sheet: Supplementary Fig. 5c
Supplementary Figure 5c
Relative macropinocytic index
Ctrl	IPA-3
0.710504	0.127723
0.912112	0.329486
0.793838	0.292644
1.09146	0.302513
1.10975	0.127413
0.823633	0.130936
1.46148	0.17889
0.869857	0.465417
0.674449	0.442698
1.13461	0.192618
0.500878	0.529981
1.1269	0.111559
0.824015	0.248742
2.43942	0.0267087
2.39818	0.0228647
2.71399	0.424382
0.38877	0.0875023
0.565686	0.0189151
0.413642	0.558424
1.22455	0.0134077
1.20385	0.0114776
1.36238	0.213033
0.195156	0.0439251
1.305	0.00949528
0.554311	0.280319
1.08042	0.0583134
0.421373	0.282796
0.459207	0.192844
0.442515	0.109561
0.699732	0.149761
0.91173	0.0490796
0.514041	0.0529437
1.12186	0.202741
1.24686	0.113896
0.970196	0.0331545
0.553368	0.0389467
1.42673	0.163225
1.57205	0.436799
0	0.237386
0	0.125409
1.46565	0.0457799
1.14043	0.191865
0.650465	0.513443
1.67707	0.279039
1.84789	0.147414
