# Supplementary material for: Hypoxia-induced macropinocytosis represents a metabolic route for liver cancer
Source: Nat Commun. 2022 Feb 17;13:954. doi: 10.1038/s41467-022-28618-9 (PMC8854584; doi:10.1038/s41467-022-28618-9)
Supplement: Supplementary file 3 — Source Data [file 41467_2022_28618_MOESM3_ESM.zip › Source data file/Supplementary Figure 6 Source Data File.xlsx]

## Sheet: Supplementary Fig. 6
Supplementary Figure 6
Body weight (g)
	Ctrl						IPA-3
Day 0	28	31.6	31.3	27	28.9	30.8	27.3	28.6	31.3	30.8	28.6	29.1
Day 3	33.5	28.1	29.3	30.4	27.6	28.1	28.5	31.4	29	28.5	31.6	29
Day 6	30.2	29.9	28.8	28.7	28.3	30.8	34	27.7	28.8	27	31.1	29.4
Day 9	30.4	28.3	29.2	28.5	28.4	28.4	29.4	28.8	31.8	29.8	28.2	27.1
Day 12	30.8	24.2	32	29.2	31.6	27.6	29.2	31.2	29.5	27.6	29.8	27.4
Day 15	29.9	29.2	29.2	29.4	32	31.8	28	29.8	29	32	28.1	31.5
Day 17	30.2	30.5	31.5	27.3	29.2	28.6	32.5	29.9	30.7	30.2	29.9	31.9
Day 20	29.8	31	28.8	29.6	29.9	31.9	29.9	34.7	30.6	30	31.9	32.5
Day 24	31.8	30.7	29.8	29.8	31.8	30.2	30.1	31.4	29.4	30.3	29.7	30.9
