# Supplementary material for: Hypoxia-induced macropinocytosis represents a metabolic route for liver cancer
Source: Nat Commun. 2022 Feb 17;13:954. doi: 10.1038/s41467-022-28618-9 (PMC8854584; doi:10.1038/s41467-022-28618-9)
Supplement: Supplementary file 3 — Source Data [file 41467_2022_28618_MOESM3_ESM.zip › Source data file/Supplementary Figure 7 Source Data File.xlsx]

## Sheet: Supplementary Fig. 7a
Supplementary Figure 7a
	Fold (1% O2/21% O2)
Hep3B	EHD1	EHD2	EHD3	EHD4
	1.22745	7.96645	1.01855	0.985632
	1.14408	7.94266	0.9956	1.01177
	0.969882	9.57581	1.61986	1.06559
	Fold (1% O2/21% O2)
PLC/PRF/5	EHD1	EHD2	EHD3	EHD4
	1.20238	16.0963	1.2647	1.28144
	1.51082	25.8425	1.34708	1.15054
	1.28764	22.3949	1.27565	1.2742

## Sheet: Supplementary Fig. 7b
Supplementary Figure 7b
EHD2 mRNA			EHD2 mRNA			EHD2 mRNA
ESCA			KIRC			ICC
NT	T		NT	T		NT	T
27.5721	33.7116		712.185	5526.72		509.434	1478.97
102.642	81.769		699.736	4458.66		1158.4	944.421
199.564	67.0308		1406.32	12614.1		347.002	1394.7
8.264	63.2898		1095.08	10855.6		672.062	2547.09
20.2798	44.7099		2415.73	7364.55		1071.58	375.558
30.7406	52.4992		1060.14	11861.8		1407.14	1696.97
13.1082	28.1699		1408.93	5044.56		458.258	1873.92
52.3139	87.7345		2469.38	10572.3		312.148	667.351
102.809	55.2933		1065.03	6925.19		372.522	3992.52
138.451	19.9111		908.861	4414.59
9.8276	17.6363		1379.92	9388.67
6.8527	23.3446		3748.76	8034.85
34.0862	52.0216		1493.77	11767
			1383.99	2714.95
			1711.04	8057.07
			1114.13	5741.74
			1244.58	8143.77
			4941.86	2509.5
			1206.39	9176.29
			1610.45	7170.31
			629.63	1073.65
			2495.45	8062.87
			1314.63	8256.06
			1164.65	7242.2
			1613.38	7449.64
			1350.68	5411.13
			1189.13	17703.6
			1165.58	6076.45
			1193.79	4219.54
			1591.05	9384.84
			2212.41	3864.01
			1333.33	711.15
			2826.31	10210.6
			844.258	3401.68
			1347.39	9494.61
			1211.4	8873.84
			835.185	8604.24
			1221.09	18932.2
			1112.99	11388.1
			790.829	4110.03
			927.63	9467.69
			13772.5	1552.99
			748.774	2621.52
			1236.51	7889.35
			570.864	8653.12
			1697.13	3747.78
			1092.56	2635.58
			1376.5	6303.81
			890.704	8884.22
			947.732	4290.5
			1447.61	6835.17
			1539.62	5174.88
			1409.2	5166.55
			1504.37	10508
			1427.13	6970.78
			1153.55	9917.93
			1035.35	6685.96
			675.176	867.786
			1150.73	3497.55
			726.413	8239.51
			1199.46	3805.54
			988.372	6646.48
			1681.49	7790.57
			1045.29	6698.38
			1556.41	2791.72
			789.243	11647.9
			1470.49	8541.81
			884.329	4202.86
			1064.12	4444.98
			2184.24	10711
			719.544	10824
			1450.03	1149.3

## Sheet: Supplementary Fig. 7c
Supplementary Figure 7c
TCGA		QMH-HKU
EHD2 mRNA (HCC/NT)		EHD2 mRNA (HCC/NT)
-1.54359		-2.92974
-1.02763		-2.31203
-0.861264		-2.23895
-0.800428		-1.42519
-0.758116		-1.36061
-0.646784		-1.2324
-0.645168		-1.08781
-0.399759		-1.01509
-0.394683		-0.878897
-0.342236		-0.778399
-0.24578		-0.750278
-0.214013		-0.726428
-0.18314		-0.653992
-0.175338		-0.604842
0.0136414		-0.594082
0.0782007		-0.447273
0.186473		-0.435427
0.455576		-0.430872
0.469037		-0.22172
0.49118		-0.0843542
0.61104		-0.0627315
0.716947		0.0188683
0.741236		0.0569979
0.741598		0.204934
0.808329		0.224036
0.821444		0.22686
0.834709		0.255478
0.843167		0.315908
0.962881		0.325235
0.989448		0.374456
1.18848		0.450733
1.20721		0.629649
1.21369		0.71374
1.25756		0.841176
1.26397		0.892687
1.31903		0.901854
1.51063		0.902888
1.58974		0.938919
1.63394		0.962715
1.68211		0.967076
1.93749		0.976194
1.95633		0.986218
2.1629		1.15839
2.37445		1.18785
3.01532		1.20357
3.6245		1.21788
3.74361		1.30774
3.91243		1.33681
5.16019		1.34263
		1.38859
		1.42205
		1.47229
		1.49552
		1.50258
		1.57259
		1.60833
		1.68254
		1.75392
		1.76154
		1.89885
		1.96408
		2.0197
		2.11992
		2.14284
		2.15706
		2.17626
		2.19638
		2.30509
		2.35234
		2.43226
		2.46636
		2.47548
		2.4816
		2.61116
		2.63193
		2.88389
		3.45844
		3.46241
		3.71467
		3.97535
		5.12396
		5.3151
