# Supplementary material for: Hypoxia-induced macropinocytosis represents a metabolic route for liver cancer
Source: Nat Commun. 2022 Feb 17;13:954. doi: 10.1038/s41467-022-28618-9 (PMC8854584; doi:10.1038/s41467-022-28618-9)
Supplement: Supplementary file 3 — Source Data [file 41467_2022_28618_MOESM3_ESM.zip › Source data file/Supplementary Figure 9 Source Data File.xlsx]

## Sheet: Supplementary Fig. 9a
Supplementary Figure 9a

## Sheet: Supplementary Fig. 9b
Supplementary Fig. 9b

## Sheet: Supplementary Fig. 9c
Supplementary Figure 9c
EHD2 mRNA
21% O2			1% O2
NTC	shEHD2#48	shEHD2#77	NTC	shEHD2#48	shEHD2#77
1	0.177973	0.244124	1.08008	0.214309	0.258188
1	0.463888	0.0404458	2.15181	0.619683	0.418988
1	0.402509	0.0205746	1.86779	0.533368	0.428044
Relative macropinocytic index
21% O2			1% O2
NTC	shEHD2#48	shEHD2#77	NTC	shEHD2#48	shEHD2#77
0.676487	0.86746	1.08395	1.65544	0.587075	0.882872
1.19894	0.851982	1.1845	1.53453	0.675447	0.785673
1.40995	0.657215	1.18966	1.48185	0.660324	0.933333
0.788762	0.791039	0.861358	1.29115	0.657968	1.13056
0.925862	0.506495	0.799372	1.22054	0.624716	0.959555

## Sheet: Supplementary Fig. 9d
Supplementary Figure 9d
EHD2 mRNA
21% O2		1% O2
EV	EHD2-OE#3	EV	EHD2-OE#3
1	19.424	7.19714	18.4574
1	20.0261	8.6754	19.792
1	16.8569	7.63159	16.8198
Relative macropinocytic index
21% O2
EV	EHD2-OE#3
1.60499	1.10338
0.33257	2.44088
0.29496	3.00526
1.77068	2.3067
1.2513	1.4416
1.04342	1.6874
1.56701	3.03502
0.13506	1.51457
